# Supplementary material for: 3-(4-Chloro­benzo­yl)-6-(4-chloro­phen­yl)-2,4-dimethyl­benzonitrile
Source: Acta Crystallogr Sect E Struct Rep Online. 2012 Aug 25;68(Pt 9):o2787. doi: 10.1107/S1600536812036409 (PMC3435818; doi:10.1107/S1600536812036409)
Supplement: Supplementary file 1 [file e-68-o2787-sup1.cif]

##############################################################################
#                                                                            #
# This CIF contains the data in a paper accepted for publication in          #
# Acta Crystallographica Section E. It conforms to the requirements of       #
# Notes for Authors for Acta Crystallographica Section E, and has been       #
# peer reviewed under the auspices of the IUCr Commission on Journals.       #
#                                                                            #
# Full details of the Crystallographic Information File format               #
# are given in the paper "The Crystallographic Information File (CIF):       #
# a New Standard Archive File for Crystallography" by S. R. Hall, F. H.      #
# Allen and I. D. Brown [Acta Cryst. (1991), A47, 655-685].                  #
#                                                                            #
# The current version of the core CIF dictionary is obtainable from          #
# ftp://ftp.iucr.org/pub/cif_core.dic.                                       #
#                                                                            #
# Software is freely available for graphical display of the structure(s)     #
# in this CIF. For information consult the CIF software page                 #
# http://www.iucr.org/resources/cif/software.                                #
#                                                                            #
# This file may be used for bona fide research purposes within the           #
# scientific community so long as proper attribution is given to the journal # 
# article from which it was obtained.                                        #
#                                                                            #
##############################################################################
data_I
_audit_creation_method     SHELXL-97
_chemical_name_systematic
;
3-(4-Chlorobenzoyl)-6-(4-chlorophenyl)-2,4-dimethylbenzonitrile
;
_chemical_name_common     ?
_chemical_formula_moiety     'C22 H15 Cl2 N O'
_chemical_formula_sum     'C22 H15 Cl2 N O'
_chemical_formula_iupac     'C22 H15 Cl2 N O'
_chemical_formula_weight     380.25
_chemical_melting_point     ?
_symmetry_cell_setting     monoclinic
_symmetry_space_group_name_H-M     'P 21/c'
_symmetry_space_group_name_Hall     '-P 2ybc'
loop_
    _symmetry_equiv_pos_as_xyz
    'x, y, z'
    '-x, y+1/2, -z+1/2'
    '-x, -y, -z'
    'x, -y-1/2, z-1/2'
_cell_length_a     7.8102(12)
_cell_length_b     30.032(5)
_cell_length_c     8.2054(13)
_cell_angle_alpha     90.00
_cell_angle_beta     103.739(2)
_cell_angle_gamma     90.00
_cell_volume     1869.6(5)
_cell_formula_units_Z     4
_cell_measurement_reflns_used     3123
_cell_measurement_theta_min     2.64
_cell_measurement_theta_max     22.90
_cell_measurement_temperature     296(2)
_exptl_crystal_description     block
_exptl_crystal_colour     colourless
_exptl_crystal_size_max     0.39
_exptl_crystal_size_mid     0.33
_exptl_crystal_size_min     0.23
_exptl_crystal_density_diffrn     1.351
_exptl_crystal_density_meas     ?
_exptl_crystal_density_method     'not measured'
_exptl_crystal_F_000     784
_exptl_absorpt_coefficient_mu     0.357
_exptl_absorpt_correction_type     multi-scan
_exptl_absorpt_process_details     '(SADABS; Bruker, 2007)'
_exptl_absorpt_correction_T_min     0.8732
_exptl_absorpt_correction_T_max     0.9223
_exptl_special_details     ?
_diffrn_ambient_temperature     296(2)
_diffrn_radiation_type     MoK\a
_diffrn_radiation_wavelength     0.71073
_diffrn_radiation_source     'fine-focus sealed tube'
_diffrn_radiation_monochromator     graphite
_diffrn_measurement_device_type     'Bruker SMART CCD area-detector'
_diffrn_measurement_method     'phi and omega scans'
_diffrn_detector_area_resol_mean     ?
_diffrn_reflns_number     11684
_diffrn_reflns_av_R_equivalents     0.0339
_diffrn_reflns_av_sigmaI/netI     0.0394
_diffrn_reflns_theta_min     2.64
_diffrn_reflns_theta_max     25.50
_diffrn_reflns_theta_full     25.50
_diffrn_measured_fraction_theta_max     0.990
_diffrn_measured_fraction_theta_full     0.990
_diffrn_reflns_limit_h_min     -9
_diffrn_reflns_limit_h_max     9
_diffrn_reflns_limit_k_min     -36
_diffrn_reflns_limit_k_max     36
_diffrn_reflns_limit_l_min     -9
_diffrn_reflns_limit_l_max     9
_diffrn_standards_number     0
_diffrn_standards_interval_count     ?
_diffrn_standards_interval_time     ?
_diffrn_standards_decay_%     ?
_refine_special_details
;
Refinement of <i>F</i>^2^ against ALL reflections. The weighted <i>R</i>-factor
<i>wR</i> and
goodness of fit <i>S</i> are based on <i>F</i>^2^, conventional
<i>R</i>-factors <i>R</i> are based
on <i>F</i>, with <i>F</i> set to zero for negative <i>F</i>^2^. The threshold
expression of
<i>F</i>^2^ > \s(<i>F</i>^2^) is used only for calculating <i>R</i>-factors(gt)
<i>etc</i>. and is
not relevant to the choice of reflections for refinement. <i>R</i>-factors
based
on <i>F</i>^2^ are statistically about twice as large as those based on
<i>F</i>, and <i>R</i>-
factors based on ALL data will be even larger.
;
_reflns_number_total     3442
_reflns_number_gt     2013
_reflns_threshold_expression     I>2sigma(I)
_refine_ls_structure_factor_coef     Fsqd
_refine_ls_matrix_type     full
_refine_ls_R_factor_all     0.1018
_refine_ls_R_factor_gt     0.0472
_refine_ls_wR_factor_gt     0.0928
_refine_ls_wR_factor_ref     0.1205
_refine_ls_goodness_of_fit_ref     1.083
_refine_ls_restrained_S_all     1.083
_refine_ls_number_reflns     3442
_refine_ls_number_parameters     237
_refine_ls_number_restraints     0
_refine_ls_hydrogen_treatment     constr
_refine_ls_weighting_scheme     calc
_refine_ls_weighting_details
         'calc w=1/[\s^2^(Fo^2^)+(0.0235P)^2^+1.9216P] where P=(Fo^2^+2Fc^2^)/3'
_atom_sites_solution_hydrogens     geom
_atom_sites_solution_primary     direct
_atom_sites_solution_secondary     difmap
_refine_ls_shift/su_max     0.000
_refine_ls_shift/su_mean     0.000
_refine_diff_density_max     0.205
_refine_diff_density_min     -0.244
_refine_ls_extinction_method     none
_refine_ls_extinction_coef     ?
loop_
    _atom_type_symbol
    _atom_type_description
    _atom_type_scat_dispersion_real
    _atom_type_scat_dispersion_imag
    _atom_type_scat_source
    'C' 'C' 0.0033 0.0016
                         'International Tables Vol C Tables 4.2.6.8 and 6.1.1.4'
    'H' 'H' 0.0000 0.0000
                         'International Tables Vol C Tables 4.2.6.8 and 6.1.1.4'
    'N' 'N' 0.0061 0.0033
                         'International Tables Vol C Tables 4.2.6.8 and 6.1.1.4'
    'O' 'O' 0.0106 0.0060
                         'International Tables Vol C Tables 4.2.6.8 and 6.1.1.4'
    'Cl' 'Cl' 0.1484 0.1585
                         'International Tables Vol C Tables 4.2.6.8 and 6.1.1.4'
_computing_data_collection     'SMART (Bruker, 2007)'
_computing_cell_refinement     'SAINT (Bruker, 2007)'
_computing_data_reduction     'SAINT (Bruker, 2007)'
_computing_structure_solution     'SHELXTL (Sheldrick, 2008)'
_computing_structure_refinement     'SHELXTL (Sheldrick, 2008)'
_computing_molecular_graphics     'SHELXTL (Sheldrick, 2008)'
_computing_publication_material     'SHELXTL (Sheldrick, 2008)'
loop_
    _atom_site_type_symbol
    _atom_site_label
    _atom_site_fract_x
    _atom_site_fract_y
    _atom_site_fract_z
    _atom_site_U_iso_or_equiv
    _atom_site_adp_type
    _atom_site_calc_flag
    _atom_site_refinement_flags
    _atom_site_occupancy
    _atom_site_symmetry_multiplicity
    _atom_site_disorder_assembly
    _atom_site_disorder_group
    C C1 0.7995(4) 0.21705(10) 0.1502(4) 0.0402(7) Uani d . 1 1 . .
    C C2 0.6497(4) 0.20687(10) 0.2063(4) 0.0452(8) Uani d . 1 1 . .
    H H2 0.5945 0.2292 0.2535 0.054 Uiso calc R 1 1 . .
    C C3 0.5808(4) 0.16426(11) 0.1934(4) 0.0525(9) Uani d . 1 1 . .
    H H3 0.4806 0.1580 0.2318 0.063 Uiso calc R 1 1 . .
    C C4 0.6621(5) 0.13136(10) 0.1233(4) 0.0518(9) Uani d . 1 1 . .
    C C5 0.8084(5) 0.14040(11) 0.0632(4) 0.0529(9) Uani d . 1 1 . .
    H H5 0.8606 0.1181 0.0131 0.063 Uiso calc R 1 1 . .
    C C6 0.8767(4) 0.18288(10) 0.0779(4) 0.0483(8) Uani d . 1 1 . .
    H H6 0.9767 0.1889 0.0386 0.058 Uiso calc R 1 1 . .
    C C7 0.8714(4) 0.26288(10) 0.1663(4) 0.0398(7) Uani d . 1 1 . .
    C C8 1.0517(4) 0.27148(10) 0.2239(4) 0.0442(8) Uani d . 1 1 . .
    C C9 1.1199(4) 0.31495(11) 0.2343(4) 0.0483(8) Uani d . 1 1 . .
    C C10 1.0020(4) 0.35035(10) 0.1930(4) 0.0460(8) Uani d . 1 1 . .
    C C11 0.8210(4) 0.34288(10) 0.1389(4) 0.0467(8) Uani d . 1 1 . .
    C C12 0.7596(4) 0.29920(10) 0.1238(4) 0.0451(8) Uani d . 1 1 . .
    H H12 0.6394 0.2942 0.0838 0.054 Uiso calc R 1 1 . .
    C C13 1.1720(5) 0.23601(12) 0.2910(5) 0.0558(9) Uani d . 1 1 . .
    C C14 1.3152(5) 0.32286(14) 0.2910(5) 0.0772(12) Uani d . 1 1 . .
    H H14A 1.3698 0.3164 0.2005 0.116 Uiso calc R 1 1 . .
    H H14B 1.3639 0.3038 0.3845 0.116 Uiso calc R 1 1 . .
    H H14C 1.3365 0.3534 0.3241 0.116 Uiso calc R 1 1 . .
    C C15 0.6925(5) 0.38100(11) 0.0981(5) 0.0646(10) Uani d . 1 1 . .
    H H15A 0.5752 0.3695 0.0592 0.097 Uiso calc R 1 1 . .
    H H15B 0.7215 0.3991 0.0122 0.097 Uiso calc R 1 1 . .
    H H15C 0.6988 0.3986 0.1969 0.097 Uiso calc R 1 1 . .
    C C16 1.0722(5) 0.39731(11) 0.2256(5) 0.0547(9) Uani d . 1 1 . .
    C C17 1.1277(4) 0.42252(11) 0.0920(4) 0.0495(8) Uani d . 1 1 . .
    C C18 1.2013(5) 0.46432(11) 0.1290(5) 0.0634(10) Uani d . 1 1 . .
    H H18 1.2167 0.4758 0.2367 0.076 Uiso calc R 1 1 . .
    C C19 1.2517(5) 0.48886(12) 0.0070(5) 0.0693(11) Uani d . 1 1 . .
    H H19 1.3029 0.5167 0.0326 0.083 Uiso calc R 1 1 . .
    C C20 1.2263(5) 0.47210(11) -0.1532(5) 0.0589(10) Uani d . 1 1 . .
    C C21 1.1562(5) 0.43075(11) -0.1909(5) 0.0658(11) Uani d . 1 1 . .
    H H21 1.1412 0.4194 -0.2988 0.079 Uiso calc R 1 1 . .
    C C22 1.1076(5) 0.40580(11) -0.0673(5) 0.0619(10) Uani d . 1 1 . .
    H H22 1.0608 0.3774 -0.0924 0.074 Uiso calc R 1 1 . .
    Cl Cl1 0.57545(16) 0.07788(3) 0.10760(15) 0.0838(4) Uani d . 1 1 . .
    Cl Cl2 1.28408(16) 0.50406(3) -0.30697(14) 0.0848(4) Uani d . 1 1 . .
    N N1 1.2698(4) 0.20909(12) 0.3525(5) 0.0805(11) Uani d . 1 1 . .
    O O1 1.0819(4) 0.41318(9) 0.3638(3) 0.0857(9) Uani d . 1 1 . .
loop_
    _atom_site_aniso_label
    _atom_site_aniso_U_11
    _atom_site_aniso_U_22
    _atom_site_aniso_U_33
    _atom_site_aniso_U_12
    _atom_site_aniso_U_13
    _atom_site_aniso_U_23
    C1 0.0442(18) 0.0436(17) 0.0329(18) 0.0008(14) 0.0092(14) 0.0012(14)
    C2 0.049(2) 0.0429(18) 0.045(2) 0.0041(15) 0.0140(16) -0.0021(15)
    C3 0.055(2) 0.051(2) 0.054(2) -0.0044(17) 0.0172(17) 0.0015(17)
    C4 0.067(2) 0.0420(18) 0.045(2) -0.0002(17) 0.0117(18) 0.0021(16)
    C5 0.069(2) 0.050(2) 0.041(2) 0.0109(18) 0.0164(18) -0.0040(16)
    C6 0.057(2) 0.0477(19) 0.044(2) 0.0038(17) 0.0204(17) 0.0003(16)
    C7 0.0453(19) 0.0439(18) 0.0323(18) -0.0010(15) 0.0130(15) -0.0001(14)
    C8 0.045(2) 0.0508(19) 0.040(2) 0.0009(16) 0.0165(15) -0.0008(15)
    C9 0.046(2) 0.061(2) 0.039(2) -0.0086(17) 0.0138(16) -0.0054(16)
    C10 0.057(2) 0.0502(19) 0.0314(19) -0.0099(17) 0.0125(16) -0.0035(14)
    C11 0.058(2) 0.0470(19) 0.0354(19) -0.0021(16) 0.0117(16) 0.0022(15)
    C12 0.0446(19) 0.0485(19) 0.042(2) -0.0017(16) 0.0095(15) 0.0012(15)
    C13 0.050(2) 0.062(2) 0.059(2) 0.0008(19) 0.0207(19) 0.0016(19)
    C14 0.054(2) 0.085(3) 0.090(3) -0.016(2) 0.013(2) -0.010(2)
    C15 0.070(3) 0.044(2) 0.076(3) 0.0014(18) 0.011(2) 0.0032(18)
    C16 0.063(2) 0.055(2) 0.048(2) -0.0154(18) 0.0178(18) -0.0095(18)
    C17 0.059(2) 0.0467(18) 0.044(2) -0.0116(17) 0.0144(17) -0.0070(16)
    C18 0.083(3) 0.053(2) 0.057(2) -0.023(2) 0.021(2) -0.0158(18)
    C19 0.092(3) 0.043(2) 0.077(3) -0.022(2) 0.030(2) -0.010(2)
    C20 0.070(3) 0.045(2) 0.066(3) -0.0041(18) 0.026(2) 0.0057(18)
    C21 0.094(3) 0.053(2) 0.056(2) -0.020(2) 0.028(2) -0.0097(18)
    C22 0.082(3) 0.049(2) 0.058(3) -0.0240(19) 0.022(2) -0.0079(18)
    Cl1 0.1082(9) 0.0465(5) 0.1010(9) -0.0146(5) 0.0337(7) -0.0085(5)
    Cl2 0.1219(10) 0.0556(6) 0.0896(8) -0.0063(6) 0.0505(7) 0.0130(5)
    N1 0.065(2) 0.083(2) 0.095(3) 0.018(2) 0.023(2) 0.014(2)
    O1 0.127(3) 0.0814(19) 0.0601(19) -0.0443(17) 0.0442(18) -0.0276(15)
_geom_special_details
;
All e.s.d.'s (except the e.s.d. in the dihedral angle between two l.s. planes)
are estimated using the full covariance matrix. The cell e.s.d.'s are taken
into account individually in the estimation of e.s.d.'s in distances, angles
and torsion angles; correlations between e.s.d.'s in cell parameters are only
used when they are defined by crystal symmetry. An approximate (isotropic)
treatment of cell e.s.d.'s is used for estimating e.s.d.'s involving l.s.
planes.
;
loop_
    _geom_bond_atom_site_label_1
    _geom_bond_atom_site_label_2
    _geom_bond_site_symmetry_2
    _geom_bond_distance
    _geom_bond_publ_flag
    C1 C2 . 1.389(4) ?
    C1 C6 . 1.393(4) ?
    C1 C7 . 1.481(4) ?
    C2 C3 . 1.382(4) ?
    C2 H2 . 0.9300 ?
    C3 C4 . 1.373(4) ?
    C3 H3 . 0.9300 ?
    C4 C5 . 1.374(5) ?
    C4 Cl1 . 1.736(3) ?
    C5 C6 . 1.377(4) ?
    C5 H5 . 0.9300 ?
    C6 H6 . 0.9300 ?
    C7 C12 . 1.389(4) ?
    C7 C8 . 1.398(4) ?
    C8 C9 . 1.405(4) ?
    C8 C13 . 1.440(5) ?
    C9 C10 . 1.395(4) ?
    C9 C14 . 1.504(5) ?
    C10 C11 . 1.396(4) ?
    C10 C16 . 1.514(4) ?
    C11 C12 . 1.392(4) ?
    C11 C15 . 1.507(4) ?
    C12 H12 . 0.9300 ?
    C13 N1 . 1.144(4) ?
    C14 H14A . 0.9600 ?
    C14 H14B . 0.9600 ?
    C14 H14C . 0.9600 ?
    C15 H15A . 0.9600 ?
    C15 H15B . 0.9600 ?
    C15 H15C . 0.9600 ?
    C16 O1 . 1.216(4) ?
    C16 C17 . 1.479(4) ?
    C17 C22 . 1.374(4) ?
    C17 C18 . 1.384(4) ?
    C18 C19 . 1.373(5) ?
    C18 H18 . 0.9300 ?
    C19 C20 . 1.377(5) ?
    C19 H19 . 0.9300 ?
    C20 C21 . 1.363(5) ?
    C20 Cl2 . 1.729(3) ?
    C21 C22 . 1.384(5) ?
    C21 H21 . 0.9300 ?
    C22 H22 . 0.9300 ?
loop_
    _geom_angle_atom_site_label_1
    _geom_angle_atom_site_label_2
    _geom_angle_atom_site_label_3
    _geom_angle_site_symmetry_1
    _geom_angle_site_symmetry_3
    _geom_angle
    _geom_angle_publ_flag
    C2 C1 C6 . . 117.6(3) ?
    C2 C1 C7 . . 120.4(3) ?
    C6 C1 C7 . . 122.0(3) ?
    C3 C2 C1 . . 121.4(3) ?
    C3 C2 H2 . . 119.3 ?
    C1 C2 H2 . . 119.3 ?
    C4 C3 C2 . . 119.2(3) ?
    C4 C3 H3 . . 120.4 ?
    C2 C3 H3 . . 120.4 ?
    C3 C4 C5 . . 121.0(3) ?
    C3 C4 Cl1 . . 119.1(3) ?
    C5 C4 Cl1 . . 119.9(3) ?
    C4 C5 C6 . . 119.3(3) ?
    C4 C5 H5 . . 120.3 ?
    C6 C5 H5 . . 120.3 ?
    C5 C6 C1 . . 121.5(3) ?
    C5 C6 H6 . . 119.3 ?
    C1 C6 H6 . . 119.3 ?
    C12 C7 C8 . . 117.5(3) ?
    C12 C7 C1 . . 120.3(3) ?
    C8 C7 C1 . . 122.2(3) ?
    C7 C8 C9 . . 121.9(3) ?
    C7 C8 C13 . . 120.4(3) ?
    C9 C8 C13 . . 117.4(3) ?
    C10 C9 C8 . . 118.4(3) ?
    C10 C9 C14 . . 121.1(3) ?
    C8 C9 C14 . . 120.5(3) ?
    C9 C10 C11 . . 121.0(3) ?
    C9 C10 C16 . . 118.5(3) ?
    C11 C10 C16 . . 120.2(3) ?
    C12 C11 C10 . . 118.8(3) ?
    C12 C11 C15 . . 119.9(3) ?
    C10 C11 C15 . . 121.3(3) ?
    C7 C12 C11 . . 122.3(3) ?
    C7 C12 H12 . . 118.8 ?
    C11 C12 H12 . . 118.8 ?
    N1 C13 C8 . . 176.2(4) ?
    C9 C14 H14A . . 109.5 ?
    C9 C14 H14B . . 109.5 ?
    H14A C14 H14B . . 109.5 ?
    C9 C14 H14C . . 109.5 ?
    H14A C14 H14C . . 109.5 ?
    H14B C14 H14C . . 109.5 ?
    C11 C15 H15A . . 109.5 ?
    C11 C15 H15B . . 109.5 ?
    H15A C15 H15B . . 109.5 ?
    C11 C15 H15C . . 109.5 ?
    H15A C15 H15C . . 109.5 ?
    H15B C15 H15C . . 109.5 ?
    O1 C16 C17 . . 121.8(3) ?
    O1 C16 C10 . . 118.0(3) ?
    C17 C16 C10 . . 120.2(3) ?
    C22 C17 C18 . . 119.2(3) ?
    C22 C17 C16 . . 122.0(3) ?
    C18 C17 C16 . . 118.8(3) ?
    C19 C18 C17 . . 120.2(3) ?
    C19 C18 H18 . . 119.9 ?
    C17 C18 H18 . . 119.9 ?
    C18 C19 C20 . . 119.9(3) ?
    C18 C19 H19 . . 120.1 ?
    C20 C19 H19 . . 120.1 ?
    C21 C20 C19 . . 120.6(3) ?
    C21 C20 Cl2 . . 120.0(3) ?
    C19 C20 Cl2 . . 119.4(3) ?
    C20 C21 C22 . . 119.5(3) ?
    C20 C21 H21 . . 120.3 ?
    C22 C21 H21 . . 120.3 ?
    C17 C22 C21 . . 120.6(3) ?
    C17 C22 H22 . . 119.7 ?
    C21 C22 H22 . . 119.7 ?
loop_
    _geom_torsion_atom_site_label_1
    _geom_torsion_atom_site_label_2
    _geom_torsion_atom_site_label_3
    _geom_torsion_atom_site_label_4
    _geom_torsion_site_symmetry_1
    _geom_torsion_site_symmetry_2
    _geom_torsion_site_symmetry_3
    _geom_torsion_site_symmetry_4
    _geom_torsion
    _geom_torsion_publ_flag
    C6 C1 C2 C3 . . . . 1.0(5) ?
    C7 C1 C2 C3 . . . . -179.6(3) ?
    C1 C2 C3 C4 . . . . -0.2(5) ?
    C2 C3 C4 C5 . . . . -1.2(5) ?
    C2 C3 C4 Cl1 . . . . 179.9(3) ?
    C3 C4 C5 C6 . . . . 1.8(5) ?
    Cl1 C4 C5 C6 . . . . -179.4(3) ?
    C4 C5 C6 C1 . . . . -0.9(5) ?
    C2 C1 C6 C5 . . . . -0.4(5) ?
    C7 C1 C6 C5 . . . . -179.9(3) ?
    C2 C1 C7 C12 . . . . -44.8(4) ?
    C6 C1 C7 C12 . . . . 134.6(3) ?
    C2 C1 C7 C8 . . . . 135.3(3) ?
    C6 C1 C7 C8 . . . . -45.3(4) ?
    C12 C7 C8 C9 . . . . -1.9(4) ?
    C1 C7 C8 C9 . . . . 178.1(3) ?
    C12 C7 C8 C13 . . . . 171.8(3) ?
    C1 C7 C8 C13 . . . . -8.3(4) ?
    C7 C8 C9 C10 . . . . 3.0(5) ?
    C13 C8 C9 C10 . . . . -170.8(3) ?
    C7 C8 C9 C14 . . . . -177.8(3) ?
    C13 C8 C9 C14 . . . . 8.4(5) ?
    C8 C9 C10 C11 . . . . -1.4(4) ?
    C14 C9 C10 C11 . . . . 179.4(3) ?
    C8 C9 C10 C16 . . . . 172.1(3) ?
    C14 C9 C10 C16 . . . . -7.1(5) ?
    C9 C10 C11 C12 . . . . -1.2(5) ?
    C16 C10 C11 C12 . . . . -174.6(3) ?
    C9 C10 C11 C15 . . . . 178.5(3) ?
    C16 C10 C11 C15 . . . . 5.1(5) ?
    C8 C7 C12 C11 . . . . -0.9(4) ?
    C1 C7 C12 C11 . . . . 179.2(3) ?
    C10 C11 C12 C7 . . . . 2.4(5) ?
    C15 C11 C12 C7 . . . . -177.3(3) ?
    C7 C8 C13 N1 . . . . -119(6) ?
    C9 C8 C13 N1 . . . . 55(6) ?
    C9 C10 C16 O1 . . . . -86.8(4) ?
    C11 C10 C16 O1 . . . . 86.8(4) ?
    C9 C10 C16 C17 . . . . 92.8(4) ?
    C11 C10 C16 C17 . . . . -93.6(4) ?
    O1 C16 C17 C22 . . . . -176.1(4) ?
    C10 C16 C17 C22 . . . . 4.3(5) ?
    O1 C16 C17 C18 . . . . 3.5(6) ?
    C10 C16 C17 C18 . . . . -176.1(3) ?
    C22 C17 C18 C19 . . . . 0.7(6) ?
    C16 C17 C18 C19 . . . . -179.0(4) ?
    C17 C18 C19 C20 . . . . 1.0(6) ?
    C18 C19 C20 C21 . . . . -1.9(6) ?
    C18 C19 C20 Cl2 . . . . 178.0(3) ?
    C19 C20 C21 C22 . . . . 1.1(6) ?
    Cl2 C20 C21 C22 . . . . -178.9(3) ?
    C18 C17 C22 C21 . . . . -1.5(6) ?
    C16 C17 C22 C21 . . . . 178.1(4) ?
    C20 C21 C22 C17 . . . . 0.6(6) ?
loop_
    _geom_hbond_atom_site_label_D
    _geom_hbond_atom_site_label_H
    _geom_hbond_atom_site_label_A
    _geom_hbond_site_symmetry_A
    _geom_hbond_distance_DH
    _geom_hbond_distance_HA
    _geom_hbond_distance_DA
    _geom_hbond_angle_DHA
    C3 H3 N1 1_455 0.93 2.61 3.305(5) 132.0
    C5 H5 O1 4_565 0.93 2.53 3.390(5) 155.0
data_global
_journal_date_recd_electronic     2012-08-19
_journal_date_accepted     2012-08-21
_journal_name_full     'Acta Crystallographica, Section E'
_journal_year     2012
_journal_volume     68
_journal_issue      9
_journal_page_first     o2787
_journal_page_last     o2787
_journal_paper_category     QO
_journal_paper_doi     10.1107/S1600536812036409
_journal_coeditor_code     XU5613
_publ_contact_author_name     'Yi-Min Zhang'
_publ_contact_author_address
;
School of Chemistry and Environmental Science,
Henan Normal University, Xinxiang,
Henan 453007
People's Republic of China
;
_publ_contact_author_email     'hxxzhym@sina.com'
_publ_contact_author_fax     ?
_publ_contact_author_phone     ?
_publ_section_title
;
3-(4-Chlorobenzoyl)-6-(4-chlorophenyl)-2,4-dimethylbenzonitrile
;
loop_
    _publ_author_name
    _publ_author_footnote
    _publ_author_address
    'Wang, Xin' .
;
School of Chemistry and Environmental Science,
Henan Normal University, Xinxiang,
Henan 453007, People's Republic of China
Xinyang Agricultural College, Xinyang,
Henan 464000, People's Republic of China
;
    'Zhang, Yi-Min' .
;
School of Chemistry and Environmental Science,
Henan Normal University, Xinxiang,
Henan 453007, People's Republic of China
;
    'Jia, Xue-Fei' .
;
School of Chemistry and Environmental Science,
Henan Normal University, Xinxiang,
Henan 453007, People's Republic of China
;
