# Supplementary material for: 3-(4-Chloro­benzo­yl)-6-(4-chloro­phen­yl)-2,4-dimethyl­benzonitrile
Source: Acta Crystallogr Sect E Struct Rep Online. 2012 Aug 25;68(Pt 9):o2787. doi: 10.1107/S1600536812036409 (PMC3435818; doi:10.1107/S1600536812036409)
Supplement: Supplementary file 2 [file e-68-o2787-Isup2.hkl]

# 
# h,k,l, Fc-squared, Fo-squared, sigma(Fo-squared) and status flag 
# 
data_I
_shelx_title ' B in P2(1)/c' 
_shelx_refln_list_code          4 
_shelx_F_calc_maximum      195.63 
_exptl_crystal_F_000       784.00 
_reflns_d_resolution_high  0.8255 
 
loop_ 
 _symmetry_equiv_pos_as_xyz 
 'x, y, z' 
 '-x, y+1/2, -z+1/2' 
 '-x, -y, -z' 
 'x, -y-1/2, z-1/2' 
 
_cell_length_a     7.8102 
_cell_length_b    30.0322 
_cell_length_c     8.2054 
_cell_angle_alpha  90.000 
_cell_angle_beta  103.739 
_cell_angle_gamma  90.000 
 
_shelx_F_squared_multiplier     1.000 
 
loop_ 
 _refln_index_h 
 _refln_index_k 
 _refln_index_l 
 _refln_F_squared_calc 
 _refln_F_squared_meas 
 _refln_F_squared_sigma 
 _refln_observed_status 
   1   0   0     6753.71     6710.93     87.21 o 
   2   0   0    15717.68    15204.38    124.10 o 
   3   0   0      291.12      285.24      6.59 o 
   4   0   0      390.00      468.93     29.13 o 
   5   0   0       32.16       25.71      5.38 o 
   6   0   0       32.99       30.27      6.78 o 
   7   0   0      101.67      106.63     18.01 o 
   8   0   0        5.89       32.61     16.90 o 
   9   0   0       23.14        4.78     17.89 o 
   1   1   0     2013.16     1855.32     18.92 o 
   2   1   0     5136.78     4948.91     28.15 o 
   3   1   0       17.69       29.23      2.47 o 
   4   1   0     2074.56     2222.83     16.65 o 
   5   1   0       98.61      118.73      5.17 o 
   6   1   0       36.04       38.68      4.80 o 
   7   1   0        1.72        6.92     12.54 o 
   8   1   0       23.02       26.58     11.88 o 
   9   1   0        0.09       -7.41     12.15 o 
   1   2   0     1846.74     1717.43     12.95 o 
   2   2   0      637.55      602.64      7.79 o 
   3   2   0       45.12       56.87      2.93 o 
   4   2   0      629.32      693.55      8.24 o 
   5   2   0       46.64       68.07      4.57 o 
   6   2   0      235.26      230.58      6.57 o 
   7   2   0        9.37       22.46     10.05 o 
   8   2   0        1.69       31.04     12.06 o 
   9   2   0        0.54        0.94     12.69 o 
   1   3   0      836.97      780.92      6.40 o 
   2   3   0    18175.74    17958.98     94.38 o 
   3   3   0      107.59      109.07      3.40 o 
   4   3   0      132.09      133.22      5.16 o 
   5   3   0      207.25      211.43      5.67 o 
   6   3   0        3.87        0.00      4.27 o 
   7   3   0      141.61      140.66     17.55 o 
   8   3   0       91.08       69.44     13.36 o 
   9   3   0       15.81       26.41     13.51 o 
   0   4   0       10.30       14.74      1.67 o 
   1   4   0        1.61       -0.38      1.15 o 
   2   4   0    11022.44    10779.65     58.04 o 
   3   4   0       19.18       49.39      2.93 o 
   4   4   0     1415.80     1353.97     12.09 o 
   5   4   0        2.43        1.71      3.30 o 
   6   4   0       34.59       30.08      5.58 o 
   7   4   0        7.33        3.22      9.82 o 
   8   4   0       15.83       10.60     11.35 o 
   9   4   0       11.81       25.20     19.50 o 
   1   5   0     8758.33     8534.04     46.07 o 
   2   5   0     5436.75     5346.84     30.63 o 
   3   5   0      399.16      380.58      6.50 o 
   4   5   0      116.60      136.55      7.87 o 
   5   5   0       22.37       17.38      3.90 o 
   6   5   0      126.87      157.03      7.75 o 
   7   5   0       72.30       64.77     12.24 o 
   8   5   0        6.04       -4.11     11.58 o 
   9   5   0        2.64      -10.14     12.50 o 
   0   6   0       51.90       53.35      3.90 o 
   1   6   0     1757.17     1685.04     11.14 o 
   2   6   0     9961.22     9851.42     53.64 o 
   3   6   0     1897.34     1838.99     13.80 o 
   4   6   0     2175.93     2069.15     16.19 o 
   5   6   0        1.70        5.38      3.57 o 
   6   6   0       77.90       95.00      7.06 o 
   7   6   0        6.86       -3.66      7.63 o 
   8   6   0       11.73       14.69     12.03 o 
   9   6   0        9.99       -0.67     13.52 o 
   1   7   0      856.47      870.78      8.04 o 
   2   7   0     2919.48     2956.82     20.45 o 
   3   7   0     1787.93     1706.30     13.33 o 
   4   7   0       31.39       27.20      3.44 o 
   5   7   0       18.01       16.97      3.95 o 
   6   7   0       47.32       51.17      6.29 o 
   7   7   0        2.24       -2.21      9.89 o 
   8   7   0       10.76        6.52     12.00 o 
   9   7   0        0.04       -3.11     13.89 o 
   0   8   0        2.78        7.18      5.31 o 
   1   8   0      188.12      160.95      3.77 o 
   2   8   0     3060.68     2870.09     18.55 o 
   3   8   0      986.71      962.98      9.44 o 
   4   8   0     1038.40     1004.17     10.52 o 
   5   8   0       95.90      122.88      5.57 o 
   6   8   0      119.62      158.21      7.56 o 
   7   8   0        8.24       -3.55      7.82 o 
   8   8   0       36.44        4.17     12.28 o 
   1   9   0      450.94      447.84      6.67 o 
   2   9   0     3491.03     3673.67     28.82 o 
   3   9   0      187.21      233.34      5.54 o 
   4   9   0     1579.66     1558.92     13.81 o 
   5   9   0      556.28      588.66      8.97 o 
   6   9   0      259.07      248.25      8.47 o 
   7   9   0        0.47      -11.72      7.81 o 
   8   9   0        1.76        1.97     11.77 o 
   0  10   0     9364.61     8999.80    135.96 o 
   1  10   0      107.48      106.37      3.59 o 
   2  10   0     2313.62     2315.02     16.09 o 
   3  10   0     1008.61      891.66      9.32 o 
   4  10   0       61.48       79.41      5.36 o 
   5  10   0     1302.46     1252.97     13.24 o 
   6  10   0      391.19      400.97      9.77 o 
   7  10   0        7.00       -2.73      8.29 o 
   8  10   0       20.56       18.46     12.92 o 
   1  11   0        0.32       -3.06      2.04 o 
   2  11   0       18.69       17.25      2.85 o 
   3  11   0      554.53      542.78      7.34 o 
   4  11   0     1096.15     1123.08     12.77 o 
   5  11   0      299.81      327.80      7.40 o 
   6  11   0        0.72        5.20      6.15 o 
   7  11   0       46.47       54.76      9.91 o 
   8  11   0       18.60       -7.78     11.67 o 
   0  12   0     7384.92     7205.81     60.01 o 
   1  12   0       29.05       59.94      3.42 o 
   2  12   0     1711.14     1749.44     15.42 o 
   3  12   0      350.86      388.44      6.46 o 
   4  12   0      401.48      422.80      7.44 o 
   5  12   0       89.57      120.44      8.15 o 
   6  12   0      101.73      113.68      8.90 o 
   7  12   0      379.27      366.27     13.59 o 
   8  12   0        2.60        0.82     11.93 o 
   1  13   0     2614.02     2832.82     21.29 o 
   2  13   0      242.29      256.56      6.77 o 
   3  13   0        0.72        8.83      3.11 o 
   4  13   0       46.16       71.60      4.88 o 
   5  13   0       60.50       84.02     10.50 o 
   6  13   0      203.28      193.44      8.91 o 
   7  13   0       19.21       44.10     11.26 o 
   8  13   0       90.52       99.70     26.95 o 
   0  14   0     6264.26     6494.10     53.22 o 
   1  14   0     1138.06     1105.83     14.54 o 
   2  14   0      335.23      342.19      6.72 o 
   3  14   0      338.89      340.79      6.35 o 
   4  14   0      305.88      302.90      6.85 o 
   5  14   0      261.57      230.04     11.20 o 
   6  14   0        0.03      -10.37      6.91 o 
   7  14   0        6.96        8.21      7.84 o 
   8  14   0        1.94      -13.57     18.12 o 
   1  15   0      125.87      138.23      4.69 o 
   2  15   0     1332.67     1264.00     13.29 o 
   3  15   0       18.97       15.43      4.08 o 
   4  15   0      889.19      868.09     10.77 o 
   5  15   0        0.12        6.51      5.68 o 
   6  15   0       42.70       38.81      7.49 o 
   7  15   0       31.78       26.22      9.06 o 
   8  15   0        5.23       -7.99     18.54 o 
   0  16   0        4.70       37.04      6.57 o 
   1  16   0      548.55      521.10      8.25 o 
   2  16   0      661.50      647.97      9.47 o 
   3  16   0      411.06      426.05      8.45 o 
   4  16   0       79.85      100.45      5.73 o 
   5  16   0      507.41      512.68     12.97 o 
   6  16   0        5.54       -6.65      7.27 o 
   7  16   0       71.32       84.98     10.81 o 
   8  16   0       35.09        3.25     19.61 o 
   1  17   0      270.82      289.35      6.29 o 
   2  17   0      638.37      709.21     10.20 o 
   3  17   0      176.94      181.67      6.60 o 
   4  17   0      140.32      163.30      7.61 o 
   5  17   0      171.05      176.71      9.13 o 
   6  17   0        1.15       -7.26     12.47 o 
   7  17   0        1.26       13.42      9.13 o 
   8  17   0        0.23      -17.35     12.77 o 
   0  18   0      423.51      460.16     13.92 o 
   1  18   0        9.84       18.05      3.63 o 
   2  18   0      399.36      347.95      7.75 o 
   3  18   0      435.08      453.06      9.18 o 
   4  18   0      123.12      142.29      7.87 o 
   5  18   0      124.66      180.10     13.44 o 
   6  18   0        3.30       -8.03      7.76 o 
   7  18   0        2.24       -2.08      9.51 o 
   1  19   0      163.56      155.07      7.33 o 
   2  19   0       22.55       39.37      4.92 o 
   3  19   0       39.66       64.83      5.88 o 
   4  19   0        0.50       -4.05      4.84 o 
   5  19   0        0.23       -3.38      6.38 o 
   6  19   0        8.87       -8.04      8.12 o 
   7  19   0        6.17       -5.20     10.61 o 
   0  20   0      250.27      253.35     11.90 o 
   1  20   0      254.15      247.32      8.39 o 
   2  20   0      355.96      332.82      9.63 o 
   3  20   0      145.93      156.78      7.13 o 
   4  20   0      327.21      325.06      8.96 o 
   5  20   0       29.80       35.84      7.58 o 
   6  20   0        0.54        9.03      8.98 o 
   7  20   0        6.87       -4.98      9.11 o 
   1  21   0      253.94      254.54      8.86 o 
   2  21   0      241.91      273.13      9.23 o 
   3  21   0      177.56      188.59     10.12 o 
   4  21   0      115.21      163.44      8.48 o 
   5  21   0        7.40       10.65      7.05 o 
   6  21   0       30.26       22.34      9.78 o 
   7  21   0        3.08       16.23     10.51 o 
   0  22   0      155.08      188.46     13.30 o 
   1  22   0      315.27      315.58      9.97 o 
   2  22   0        0.39       -5.77      5.90 o 
   3  22   0        5.16        2.43      6.09 o 
   4  22   0        5.32       -1.55      6.32 o 
   5  22   0      234.99      235.81     12.00 o 
   6  22   0        0.47        1.14      9.14 o 
   7  22   0        0.86       20.91     10.31 o 
   1  23   0       40.38       51.17      6.99 o 
   2  23   0      480.73      468.18     11.94 o 
   3  23   0      753.59      722.84     14.51 o 
   4  23   0        2.25       -0.18      8.20 o 
   5  23   0       23.61       33.92     11.95 o 
   6  23   0        2.41        0.82     10.91 o 
   7  23   0        0.01       -0.74     10.08 o 
   0  24   0      653.53      674.65     19.40 o 
   1  24   0     1248.03     1191.22     18.38 o 
   2  24   0      170.55      190.14      9.94 o 
   3  24   0      129.24      161.66      9.64 o 
   4  24   0       34.73       35.46      9.12 o 
   5  24   0        0.29      -12.60      8.40 o 
   6  24   0       24.15       27.25     14.72 o 
   1  25   0      197.70      220.70      9.70 o 
   2  25   0        0.01       -7.66      6.35 o 
   3  25   0       26.65       31.89      7.34 o 
   4  25   0        0.45       -3.54      8.17 o 
   5  25   0        7.38       17.45      9.50 o 
   6  25   0       19.59        1.02     11.94 o 
   0  26   0      986.87      936.19     23.83 o 
   1  26   0       11.58       14.06      7.02 o 
   2  26   0       25.35       39.84      7.61 o 
   3  26   0       15.99       -6.51      6.56 o 
   4  26   0        1.03       -7.86      8.42 o 
   5  26   0       31.14       13.51      9.91 o 
   6  26   0        2.50        9.62     29.38 o 
   1  27   0      216.10      205.28      9.87 o 
   2  27   0      101.79      121.40      9.65 o 
   3  27   0        0.45       -9.66      6.44 o 
   4  27   0        3.57      -12.83      8.56 o 
   5  27   0       13.58       -7.57      9.56 o 
   6  27   0       80.27       80.78     16.38 o 
   0  28   0      236.39      209.76     14.15 o 
   1  28   0       10.08        2.96      6.96 o 
   2  28   0       99.10      135.87     10.27 o 
   3  28   0        0.08       -3.41      7.15 o 
   4  28   0        0.02      -12.92      8.61 o 
   5  28   0        4.95      -13.56      9.33 o 
   1  29   0       86.63       93.59      9.57 o 
   2  29   0        2.36       -1.35      9.23 o 
   3  29   0       31.58       26.52      8.08 o 
   4  29   0       30.94        1.07     10.48 o 
   5  29   0       22.96       11.46     10.85 o 
   0  30   0       38.87       44.61     11.89 o 
   1  30   0        1.06      -10.58      7.05 o 
   2  30   0      145.34      174.18     11.68 o 
   3  30   0        2.24      -10.22      7.40 o 
   4  30   0        0.41       -7.14      9.91 o 
   5  30   0        0.24      -16.91     12.65 o 
   1  31   0       32.92       36.19      8.89 o 
   2  31   0      146.18      176.97     12.19 o 
   3  31   0       17.51        3.14      9.93 o 
   4  31   0        3.22      -12.21     11.42 o 
   0  32   0       20.72       25.83     11.89 o 
   1  32   0       95.55      103.66     10.86 o 
   2  32   0       69.70       80.94     10.57 o 
   3  32   0        0.75      -14.71      9.80 o 
   4  32   0        3.01      -20.76     17.00 o 
   1  33   0        1.56       -3.95      9.10 o 
   2  33   0        6.98        4.96      8.76 o 
   3  33   0       41.81       38.02     12.10 o 
   0  34   0        9.39       17.82     12.74 o 
   1  34   0       31.66       15.87      9.45 o 
   2  34   0       36.37       56.51     10.48 o 
   3  34   0       13.25        5.57     11.68 o 
   1  35   0        2.60        0.67      9.57 o 
   2  35   0       11.00        5.68      9.81 o 
   0  36   0        7.60      -18.39     23.78 o 
   1  36   0       50.30       70.10     11.91 o 
  -9   1   1        2.92      -16.20     27.28 o 
  -8   1   1        1.87      -15.59     10.39 o 
  -7   1   1        7.06       -6.99      5.91 o 
  -6   1   1      135.31      157.72      8.58 o 
  -5   1   1       34.53       36.56      3.80 o 
  -4   1   1        0.43        4.15      2.67 o 
  -3   1   1     4859.54     4741.87     28.12 o 
  -2   1   1     2316.52     2324.44     16.28 o 
  -1   1   1     1671.15     1644.12     12.87 o 
   0   1   1      104.13       82.39      3.79 o 
   1   1   1     5792.20     5512.65     45.92 o 
   2   1   1     1686.54     1627.20     14.85 o 
   3   1   1     6835.66     6895.69     81.60 o 
   4   1   1      412.79      370.71      6.20 o 
   5   1   1       17.35       14.84      3.77 o 
   6   1   1       13.27        5.16      5.93 o 
   7   1   1        3.59        1.64      9.11 o 
   8   1   1       41.43       43.24     12.61 o 
  -9   2   1        0.09       -3.04     12.88 o 
  -8   2   1        4.48      -16.27     10.85 o 
  -7   2   1        4.79       -8.17      5.45 o 
  -6   2   1       61.72       77.31      7.26 o 
  -5   2   1      335.70      288.65      5.99 o 
  -4   2   1     1497.58     1472.91     12.37 o 
  -3   2   1      198.04      206.32      3.89 o 
  -2   2   1      143.38      118.12      3.72 o 
  -1   2   1     1292.12     1362.54      9.82 o 
   0   2   1      336.26      321.08      5.89 o 
   1   2   1    22294.53    21658.05    186.29 o 
   2   2   1      299.91      311.15      4.25 o 
   3   2   1     2827.86     2748.45     18.50 o 
   4   2   1      142.46      149.11      4.56 o 
   5   2   1      285.83      272.63      6.29 o 
   6   2   1        3.17       -2.23      9.08 o 
   7   2   1       11.25       11.98      7.71 o 
   8   2   1        0.35       14.19     19.73 o 
  -9   3   1       22.11       11.45     13.06 o 
  -8   3   1        0.67       -8.42     10.98 o 
  -7   3   1       44.09       42.21      7.11 o 
  -6   3   1      105.52      112.17      6.83 o 
  -5   3   1      122.51      133.67      4.98 o 
  -4   3   1     1982.19     2080.93     15.71 o 
  -3   3   1     1413.55     1457.47     11.18 o 
  -2   3   1      434.35      408.12      5.26 o 
  -1   3   1     7394.10     7395.36     44.08 o 
   0   3   1      894.57      870.37      8.91 o 
   1   3   1     8269.21     7947.06     69.10 o 
   2   3   1     1631.73     1581.33     11.32 o 
   3   3   1       15.90        2.24      3.50 o 
   4   3   1      213.34      252.32      5.87 o 
   5   3   1        8.21       11.28      5.94 o 
   6   3   1        7.59        8.37      7.35 o 
   7   3   1       15.38        6.23      8.13 o 
   8   3   1       10.21       17.77     11.39 o 
  -9   4   1        8.23        8.28     13.12 o 
  -8   4   1        5.36      -21.43     14.30 o 
  -7   4   1       16.53        6.81      7.94 o 
  -6   4   1        0.56        1.66      4.77 o 
  -5   4   1      106.66      114.00      5.26 o 
  -4   4   1      836.47      791.04      8.55 o 
  -3   4   1       24.93       41.51      3.43 o 
  -2   4   1        2.68        7.46      1.96 o 
  -1   4   1     1427.11     1432.82     12.19 o 
   0   4   1      481.76      440.36      5.15 o 
   1   4   1     1022.64      942.59      9.12 o 
   2   4   1      629.48      635.43      6.92 o 
   3   4   1      202.36      164.82      6.10 o 
   4   4   1      354.80      378.88      6.38 o 
   5   4   1        8.04       23.38      5.11 o 
   6   4   1        6.66        5.33      5.84 o 
   7   4   1       74.81       48.89      9.13 o 
   8   4   1        4.71       -8.42     10.97 o 
  -9   5   1        2.53       -2.38     12.69 o 
  -8   5   1       15.51       12.78     11.88 o 
  -7   5   1       25.35        0.99      6.21 o 
  -6   5   1       14.37        6.35      5.63 o 
  -5   5   1      112.57      128.33      6.13 o 
  -4   5   1      168.80      191.98      4.64 o 
  -3   5   1      316.66      341.07      4.85 o 
  -2   5   1       35.91       39.89      2.63 o 
  -1   5   1     6453.31     6498.70     44.55 o 
   0   5   1      638.09      679.51      7.21 o 
   1   5   1      107.73      121.76      3.20 o 
   2   5   1      142.94      121.71      3.41 o 
   3   5   1      789.91      789.56      8.17 o 
   4   5   1      401.99      399.39      6.55 o 
   5   5   1     1519.76     1472.94     14.13 o 
   6   5   1      239.21      248.45      8.87 o 
   7   5   1       63.27       46.87      9.31 o 
   8   5   1       11.19       25.87     12.38 o 
  -9   6   1        7.71      -16.55     12.56 o 
  -8   6   1        0.09       -4.17     11.52 o 
  -7   6   1        0.24       -4.44      6.25 o 
  -6   6   1        2.31       -8.83      5.89 o 
  -5   6   1      197.94      195.49      6.54 o 
  -4   6   1        1.62       -3.29      2.19 o 
  -3   6   1       66.56       70.95      3.72 o 
  -2   6   1       48.09       62.23      2.98 o 
  -1   6   1     1515.44     1463.02     12.46 o 
   0   6   1     1030.31      969.41      9.59 o 
   1   6   1     1986.18     1925.08     14.15 o 
   2   6   1       92.39      101.62      3.30 o 
   3   6   1      154.10      174.72      4.39 o 
   4   6   1       41.06       56.10      3.90 o 
   5   6   1       14.23       19.11      4.44 o 
   6   6   1       30.77       50.66     10.30 o 
   7   6   1        0.24        3.10      7.96 o 
   8   6   1       11.15       19.84     12.31 o 
  -9   7   1        7.14       -2.48     13.52 o 
  -8   7   1        9.09      -13.15     13.63 o 
  -7   7   1       23.00       18.39      6.83 o 
  -6   7   1       39.68       37.13      6.14 o 
  -5   7   1       23.28       26.15      4.79 o 
  -4   7   1      186.81      157.18      4.94 o 
  -3   7   1      281.30      280.30      4.79 o 
  -2   7   1     4600.84     4388.72     25.98 o 
  -1   7   1     6224.78     6086.65     37.75 o 
   0   7   1        8.14       15.42      2.39 o 
   1   7   1      248.79      242.29      4.39 o 
   2   7   1      278.51      298.95      4.74 o 
   3   7   1      423.44      444.99      8.08 o 
   4   7   1      200.49      205.68      5.34 o 
   5   7   1      608.70      607.14      9.12 o 
   6   7   1        1.28        7.95      6.17 o 
   7   7   1       11.79        3.61      8.13 o 
   8   7   1       27.57       47.23     13.25 o 
  -9   8   1        0.70      -10.76     13.48 o 
  -8   8   1        0.11        0.39     11.77 o 
  -7   8   1       76.39       86.68      8.38 o 
  -6   8   1      136.62      166.27      7.74 o 
  -5   8   1      184.55      177.99      6.67 o 
  -4   8   1        0.60       -3.12      2.36 o 
  -3   8   1      628.15      661.64      7.32 o 
  -2   8   1     2224.40     2288.58     15.36 o 
  -1   8   1     1120.20     1024.75     12.71 o 
   0   8   1     1362.08     1361.23     12.98 o 
   1   8   1      500.48      495.65      6.27 o 
   2   8   1      770.25      829.52      8.11 o 
   3   8   1      678.40      653.90      7.83 o 
   4   8   1      206.84      210.78      6.11 o 
   5   8   1      263.03      252.40      6.61 o 
   6   8   1      344.66      392.55     10.59 o 
   7   8   1        2.32      -10.24      8.08 o 
   8   8   1        8.56       23.02     12.47 o 
  -9   9   1        0.02       -9.53     13.61 o 
  -8   9   1       25.18       16.04     12.33 o 
  -7   9   1      172.35      168.82      9.78 o 
  -6   9   1      237.77      300.09      8.88 o 
  -5   9   1      103.56      118.45      6.64 o 
  -4   9   1      117.66      129.55      4.48 o 
  -3   9   1      968.71     1018.69      9.64 o 
  -2   9   1     2136.32     2084.15     15.60 o 
  -1   9   1     5684.55     5715.19     36.31 o 
   0   9   1      866.99      890.97     10.23 o 
   1   9   1     2381.54     2179.29     17.07 o 
   2   9   1      927.63      952.43     10.03 o 
   3   9   1      165.26      182.38      4.91 o 
   4   9   1       12.01        6.23      3.52 o 
   5   9   1       12.01       12.44      4.74 o 
   6   9   1      783.19      775.76     16.81 o 
   7   9   1        3.50        6.57      8.41 o 
   8   9   1       44.42       55.76     13.93 o 
  -9  10   1        1.48        1.32     19.31 o 
  -8  10   1        8.13       15.13     12.28 o 
  -7  10   1        1.61       20.25      7.21 o 
  -6  10   1      933.47      935.43     13.92 o 
  -5  10   1        2.75        5.03      4.64 o 
  -4  10   1      130.02      155.75      5.84 o 
  -3  10   1     2329.14     2460.96     17.60 o 
  -2  10   1      451.45      534.54      6.83 o 
  -1  10   1     1175.62     1228.48     11.15 o 
   0  10   1       70.29       92.83      4.37 o 
   1  10   1       77.55       80.35      4.95 o 
   2  10   1     2549.25     2617.70     20.15 o 
   3  10   1     2338.40     2339.30     17.58 o 
   4  10   1       41.43       46.53      4.23 o 
   5  10   1       39.96       45.99      5.52 o 
   6  10   1       10.03       55.33     11.43 o 
   7  10   1      158.14      154.02     12.10 o 
   8  10   1       12.73       17.18     16.23 o 
  -8  11   1        3.47        4.96      8.92 o 
  -7  11   1      193.74      211.98      8.69 o 
  -6  11   1       71.16      100.68      7.52 o 
  -5  11   1       29.50       21.97      5.25 o 
  -4  11   1      158.29      151.35      5.04 o 
  -3  11   1     1977.61     1988.58     16.51 o 
  -2  11   1       45.25       56.67      2.98 o 
  -1  11   1       17.19       18.63      2.66 o 
   0  11   1     1171.56     1139.34     12.64 o 
   1  11   1      259.89      274.54      5.19 o 
   2  11   1     1771.01     1826.72     15.85 o 
   3  11   1     2355.62     2359.52     17.89 o 
   4  11   1       86.51      102.42      5.33 o 
   5  11   1      131.27      149.39      7.31 o 
   6  11   1      255.41      247.77     11.79 o 
   7  11   1        6.67        4.08      8.59 o 
   8  11   1        1.05       -1.79      9.34 o 
  -8  12   1       22.96       21.52      9.74 o 
  -7  12   1       29.91       30.70      6.76 o 
  -6  12   1       15.26       20.43      6.42 o 
  -5  12   1       20.85       30.13      5.56 o 
  -4  12   1      259.04      243.81      5.92 o 
  -3  12   1       45.31       95.76      4.29 o 
  -2  12   1     3278.82     3449.24     25.20 o 
  -1  12   1      462.10      438.15      6.58 o 
   0  12   1     2395.64     2240.84     20.44 o 
   1  12   1      802.94      839.32     11.14 o 
   2  12   1       55.40       85.82      4.61 o 
   3  12   1       90.02      129.06      5.40 o 
   4  12   1       35.68       41.92      4.46 o 
   5  12   1       14.76       23.40      5.44 o 
   6  12   1       30.97       33.76      8.61 o 
   7  12   1       22.26       15.71      9.56 o 
   8  12   1       23.66        7.94     12.73 o 
  -8  13   1       38.22       25.82     12.22 o 
  -7  13   1        4.08        4.12      6.99 o 
  -6  13   1      584.80      555.27     12.17 o 
  -5  13   1      330.70      331.84      8.69 o 
  -4  13   1      582.56      590.72      9.60 o 
  -3  13   1      249.79      235.71      5.29 o 
  -2  13   1      512.88      596.69     12.57 o 
  -1  13   1      142.31      188.83      4.89 o 
   0  13   1     1216.73     1115.65     13.24 o 
   1  13   1     5684.18     5688.79     54.74 o 
   2  13   1     1115.95     1254.33     15.21 o 
   3  13   1      935.57      959.15     11.72 o 
   4  13   1       37.56       50.25      4.77 o 
   5  13   1      924.97      844.16     12.50 o 
   6  13   1        0.16      -10.55      7.79 o 
   7  13   1        8.21        7.93      9.05 o 
   8  13   1       11.39       18.38     10.49 o 
  -8  14   1        0.01        8.62     11.47 o 
  -7  14   1        0.14       -3.44      7.03 o 
  -6  14   1       81.00      118.71      9.71 o 
  -5  14   1      722.64      732.69     17.04 o 
  -4  14   1       67.74       97.00      5.16 o 
  -3  14   1      563.56      579.89      8.15 o 
  -2  14   1      279.74      300.77      6.34 o 
  -1  14   1      505.32      593.36      9.42 o 
   0  14   1      417.10      438.08      8.45 o 
   1  14   1     3099.42     3264.60     28.66 o 
   2  14   1      203.84      196.45      5.71 o 
   3  14   1      246.70      270.34      6.96 o 
   4  14   1       71.51       98.59      5.74 o 
   5  14   1        3.74       15.52      5.45 o 
   6  14   1       16.59       12.71     11.32 o 
   7  14   1       16.35        4.13      8.72 o 
   8  14   1        3.62       15.50     10.45 o 
  -8  15   1        0.25       -2.40     11.16 o 
  -7  15   1        3.32        6.38      8.82 o 
  -6  15   1        4.31        4.21      6.63 o 
  -5  15   1      857.20      876.69     13.21 o 
  -4  15   1      192.13      205.17      6.00 o 
  -3  15   1      282.04      289.49      5.87 o 
  -2  15   1       71.05      103.03      5.12 o 
  -1  15   1      342.32      389.69      6.95 o 
   0  15   1     1382.15     1352.45     17.27 o 
   1  15   1      485.29      461.55      7.34 o 
   2  15   1       20.53       29.92      4.08 o 
   3  15   1      165.34      159.83      6.45 o 
   4  15   1      618.79      585.87     10.36 o 
   5  15   1      284.21      259.18      9.35 o 
   6  15   1       31.48       36.56      9.09 o 
   7  15   1        0.98       -5.23      8.67 o 
   8  15   1       37.22       55.67     15.09 o 
  -8  16   1        6.69       25.78     12.83 o 
  -7  16   1       18.12       11.37      9.02 o 
  -6  16   1       47.27       60.90      8.26 o 
  -5  16   1        8.43       16.26     11.56 o 
  -4  16   1      507.27      499.89      9.48 o 
  -3  16   1       70.13       96.81      5.63 o 
  -2  16   1      207.28      218.96      6.05 o 
  -1  16   1      508.98      596.39      8.69 o 
   0  16   1     1023.48     1052.71     13.91 o 
   1  16   1     2132.77     2081.81     24.82 o 
   2  16   1      285.41      243.86      6.49 o 
   3  16   1        0.09        2.22      4.17 o 
   4  16   1        7.72        6.69      6.46 o 
   5  16   1        9.75       -7.76      7.08 o 
   6  16   1       21.31       21.63      8.48 o 
   7  16   1       25.47       19.38     12.00 o 
  -8  17   1       39.71       40.52     13.54 o 
  -7  17   1       42.68       67.60     10.68 o 
  -6  17   1       49.35       56.91      8.24 o 
  -5  17   1      158.11      188.88      9.73 o 
  -4  17   1       46.95       74.10      7.46 o 
  -3  17   1       19.67       17.21      4.37 o 
  -2  17   1      502.39      561.91      9.12 o 
  -1  17   1     1425.01     1478.00     14.70 o 
   0  17   1       24.34       47.02      3.84 o 
   1  17   1      217.92      225.04      5.88 o 
   2  17   1      127.72      122.10      5.73 o 
   3  17   1        0.77       -6.22      4.15 o 
   4  17   1       73.96       74.78      9.93 o 
   5  17   1       49.93       34.96      6.99 o 
   6  17   1        1.36       -8.00     10.04 o 
   7  17   1       15.68       11.71     12.41 o 
  -8  18   1        1.56        5.40     12.82 o 
  -7  18   1       14.67        4.08      9.15 o 
  -6  18   1        3.20       -0.73      7.11 o 
  -5  18   1      462.86      463.30     12.14 o 
  -4  18   1       68.58       96.17      7.95 o 
  -3  18   1       57.09       62.27      5.44 o 
  -2  18   1      215.65      234.92      6.68 o 
  -1  18   1      508.62      509.30      8.46 o 
   0  18   1        2.83       -2.53      2.90 o 
   1  18   1       51.41       67.18      6.05 o 
   2  18   1      206.43      194.46      6.49 o 
   3  18   1      402.78      370.76      9.30 o 
   4  18   1       56.47       57.84      6.28 o 
   5  18   1      250.42      219.25      9.25 o 
   6  18   1        6.94      -10.05     10.41 o 
   7  18   1        4.58      -16.67     11.12 o 
  -8  19   1       13.67       20.47     16.33 o 
  -7  19   1        4.42       -0.15      9.48 o 
  -6  19   1       50.38       67.43      8.89 o 
  -5  19   1        2.50       -2.67      7.46 o 
  -4  19   1      135.74      161.99      9.09 o 
  -3  19   1        6.94       10.90      4.74 o 
  -2  19   1      880.73      848.77     11.69 o 
  -1  19   1     1773.23     1735.52     16.99 o 
   0  19   1      376.42      350.44      7.13 o 
   1  19   1      203.91      186.36      7.71 o 
   2  19   1        4.16        3.80      4.80 o 
   3  19   1        5.28       -1.28      4.69 o 
   4  19   1       48.03       56.05      6.38 o 
   5  19   1       76.55       87.28      8.47 o 
   6  19   1      143.49      179.45     12.66 o 
   7  19   1        0.01      -16.44     12.48 o 
  -7  20   1       20.64       27.56     16.11 o 
  -6  20   1        1.47        2.53      8.61 o 
  -5  20   1       28.85       36.38      7.58 o 
  -4  20   1        6.21       -8.78      5.85 o 
  -3  20   1       82.17      109.56      6.99 o 
  -2  20   1       40.67       53.36      5.34 o 
  -1  20   1       16.46       29.56      4.35 o 
   0  20   1       38.16       41.16      7.42 o 
   1  20   1      211.16      232.69      8.52 o 
   2  20   1      132.13      156.75      8.65 o 
   3  20   1       11.21       10.50      6.65 o 
   4  20   1      259.60      226.94      8.18 o 
   5  20   1       10.90       16.29      8.25 o 
   6  20   1        1.08       14.47      8.82 o 
   7  20   1       12.65        7.46     25.04 o 
  -7  21   1        0.01       -6.35      9.60 o 
  -6  21   1        2.15        5.75      7.70 o 
  -5  21   1       82.83       69.52      8.79 o 
  -4  21   1        0.16       -3.41      6.16 o 
  -3  21   1       22.54       20.37      5.36 o 
  -2  21   1     1355.21     1326.94     18.39 o 
  -1  21   1      654.63      647.90     12.72 o 
   0  21   1       12.50       20.42      5.71 o 
   1  21   1       79.11      117.29      8.11 o 
   2  21   1        1.14       -2.98      5.42 o 
   3  21   1        0.64       -7.34      5.49 o 
   4  21   1       93.71       94.99      8.33 o 
   5  21   1       57.39       72.41     10.00 o 
   6  21   1       37.33       54.08     10.20 o 
   7  21   1        1.06        7.16     17.19 o 
  -7  22   1        3.82        9.53     10.35 o 
  -6  22   1       43.50       23.79      9.31 o 
  -5  22   1       20.10       16.78      7.63 o 
  -4  22   1      110.56      138.44      9.76 o 
  -3  22   1      333.09      318.59     10.19 o 
  -2  22   1       49.44       70.87      7.38 o 
  -1  22   1        4.25        5.80      5.56 o 
   0  22   1     1566.81     1491.93     19.86 o 
   1  22   1      345.24      348.16     10.42 o 
   2  22   1       63.30       85.38      7.79 o 
   3  22   1       35.35       37.38      7.02 o 
   4  22   1      279.11      260.30     10.04 o 
   5  22   1        9.25       -5.24     14.89 o 
   6  22   1       29.41       15.42     11.36 o 
   7  22   1        3.80       -8.01     15.85 o 
  -7  23   1        3.74      -12.54      9.97 o 
  -6  23   1        1.06        1.65      8.06 o 
  -5  23   1       34.85       16.23      8.08 o 
  -4  23   1      323.75      307.84     12.85 o 
  -3  23   1       47.24       44.68      7.32 o 
  -2  23   1      505.45      476.79     12.05 o 
  -1  23   1      173.62      185.66      9.17 o 
   0  23   1      857.88      853.61     15.17 o 
   1  23   1      175.19      171.05      8.98 o 
   2  23   1       29.50       14.26      6.54 o 
   3  23   1        0.62       -3.84      6.00 o 
   4  23   1      138.93      130.22      9.50 o 
   5  23   1       22.83       14.56     10.83 o 
   6  23   1       11.69        3.30     11.45 o 
  -7  24   1        2.51      -12.50     12.23 o 
  -6  24   1       21.76       16.52     12.35 o 
  -5  24   1        0.29      -11.59      8.31 o 
  -4  24   1       39.57       33.72      9.04 o 
  -3  24   1      409.78      369.81     11.34 o 
  -2  24   1       68.25       87.09     11.01 o 
  -1  24   1      719.94      704.61     14.29 o 
   0  24   1       61.28       61.90      7.48 o 
   1  24   1        5.28        0.40      6.20 o 
   2  24   1       87.59      107.09      8.99 o 
   3  24   1       51.17       71.02      8.58 o 
   4  24   1       41.33       64.25      8.22 o 
   5  24   1        1.16       18.23     16.63 o 
   6  24   1       29.11       31.79     36.76 o 
  -6  25   1       87.06      107.91     31.82 o 
  -5  25   1       21.33        0.40      9.07 o 
  -4  25   1      126.55      146.03     12.45 o 
  -3  25   1       44.87       74.46      8.49 o 
  -2  25   1      887.73      852.28     16.22 o 
  -1  25   1       11.47       29.21     10.05 o 
   0  25   1        0.78       -5.04      5.96 o 
   1  25   1     1361.68     1310.66     19.63 o 
   2  25   1        6.80        7.15      6.92 o 
   3  25   1      563.42      533.16     13.39 o 
   4  25   1       58.97       76.30      8.86 o 
   5  25   1        6.81       24.87     25.52 o 
   6  25   1       14.11       15.76     29.50 o 
  -6  26   1        0.15        7.22     10.59 o 
  -5  26   1       38.33       23.08     12.75 o 
  -4  26   1        4.28       -2.36      8.46 o 
  -3  26   1       42.15       30.97      8.94 o 
  -2  26   1       23.67       42.36      8.05 o 
  -1  26   1      142.97      168.04     10.21 o 
   0  26   1       46.42       37.32      7.46 o 
   1  26   1        7.55       13.69      6.96 o 
   2  26   1      983.41      879.60     19.24 o 
   3  26   1       54.93       46.88      8.32 o 
   4  26   1       57.03       34.37      8.33 o 
   5  26   1       13.61        1.13     14.13 o 
   6  26   1        3.99        2.92     12.64 o 
  -6  27   1       30.31       32.12     13.70 o 
  -5  27   1        1.92        1.72      9.60 o 
  -4  27   1       93.16       98.54     12.08 o 
  -3  27   1      165.25      169.41     13.15 o 
  -2  27   1      298.51      249.21     10.45 o 
  -1  27   1       48.19       49.61      8.09 o 
   0  27   1      194.72      204.69     10.40 o 
   1  27   1        2.98       -4.65      6.64 o 
   2  27   1      177.55      197.00     11.26 o 
   3  27   1       36.75       26.60      8.02 o 
   4  27   1       73.42       94.81     10.49 o 
   5  27   1        1.39       -5.80     12.02 o 
  -6  28   1       59.56      100.96     26.43 o 
  -5  28   1       60.18       68.54     12.20 o 
  -4  28   1       83.60       90.91     12.48 o 
  -3  28   1        9.14        9.68      9.13 o 
  -2  28   1      106.14      107.04      9.90 o 
  -1  28   1        6.38        9.13      7.07 o 
   0  28   1      313.72      267.60     10.89 o 
   1  28   1      108.13      110.97     10.61 o 
   2  28   1      148.39      197.15     11.59 o 
   3  28   1      157.19      196.65     11.22 o 
   4  28   1       20.31       16.07     10.12 o 
   5  28   1        9.46       -1.92     12.30 o 
  -5  29   1       10.68       10.34     10.89 o 
  -4  29   1        2.94        0.14      9.75 o 
  -3  29   1       34.25       33.46     10.40 o 
  -2  29   1        0.85       -6.22      6.81 o 
  -1  29   1        9.32       -2.92      7.87 o 
   0  29   1        9.54        8.70      7.48 o 
   1  29   1       93.66       79.86     10.98 o 
   2  29   1      141.48      156.59     11.04 o 
   3  29   1       84.08       89.63     13.48 o 
   4  29   1        0.40       -2.47     11.76 o 
   5  29   1       10.00       25.13     14.02 o 
  -5  30   1       56.45       69.73     13.19 o 
  -4  30   1      131.19      141.28     14.30 o 
  -3  30   1        3.19       -4.01      9.33 o 
  -2  30   1        9.32       -4.68      7.54 o 
  -1  30   1       70.89       77.21      9.54 o 
   0  30   1        1.57      -10.51      7.00 o 
   1  30   1      249.41      233.97     13.51 o 
   2  30   1       86.15       97.96     10.27 o 
   3  30   1        3.48      -12.11      8.87 o 
   4  30   1        3.69        0.61     17.30 o 
  -4  31   1        0.80       10.72     10.83 o 
  -3  31   1       46.71       56.38     11.66 o 
  -2  31   1      106.89      107.87     10.61 o 
  -1  31   1      125.86      141.95     11.26 o 
   0  31   1       36.38       37.92      9.11 o 
   1  31   1       53.89       48.24      9.27 o 
   2  31   1        3.81       -7.94      7.88 o 
   3  31   1       68.42       37.98      9.74 o 
   4  31   1       14.11       -5.45     16.10 o 
  -4  32   1       14.07       22.30     11.84 o 
  -3  32   1        0.01      -23.12     19.39 o 
  -2  32   1       15.15       19.89      8.83 o 
  -1  32   1       19.57       33.80      9.13 o 
   0  32   1       16.11        3.34      9.48 o 
   1  32   1       62.49       56.08      9.81 o 
   2  32   1       82.33       78.94     10.68 o 
   3  32   1        1.28       -5.74      8.66 o 
   4  32   1       67.15      107.32     21.95 o 
  -3  33   1       12.22       21.90     11.38 o 
  -2  33   1      101.37      102.13     11.36 o 
  -1  33   1      270.10      253.18     12.76 o 
   0  33   1       29.78       28.32      9.55 o 
   1  33   1       12.50        8.39      8.87 o 
   2  33   1        1.19        7.37      9.20 o 
   3  33   1       22.66        4.42      9.38 o 
  -3  34   1       30.05       42.88     12.54 o 
  -2  34   1       37.44       26.40     12.56 o 
  -1  34   1       74.94       92.58     11.42 o 
   0  34   1       54.02       51.15     10.43 o 
   1  34   1       13.78        5.81      9.02 o 
   2  34   1       11.11       -3.69      9.35 o 
  -2  35   1       21.59        9.75     11.78 o 
  -1  35   1       70.90       70.46     11.62 o 
   0  35   1        1.01       -5.15      9.15 o 
   1  35   1       26.15       25.10     10.23 o 
   2  35   1       11.86        8.17     10.19 o 
  -1  36   1        3.93       -6.66     10.16 o 
   0  36   1      151.29      204.98     16.47 o 
  -9   0   2       19.96       17.28     19.42 o 
  -8   0   2       52.23       49.28     18.18 o 
  -7   0   2        6.82       -0.42      8.83 o 
  -6   0   2       65.42       71.44     10.23 o 
  -5   0   2       90.92      126.00     14.91 o 
  -4   0   2     1222.68     1336.47     21.79 o 
  -3   0   2     4996.97     4729.42     55.84 o 
  -2   0   2      282.49      234.88     21.03 o 
  -1   0   2    38272.09    38055.82    349.55 o 
   0   0   2    18260.32    18673.68    172.13 o 
   1   0   2    14347.20    14005.41    181.80 o 
   2   0   2       12.28        8.52      3.96 o 
   3   0   2       22.07       14.98      4.99 o 
   4   0   2      464.94      475.88     13.43 o 
   5   0   2        0.22        3.45      6.87 o 
   6   0   2       20.55       17.07     14.66 o 
   7   0   2        0.47       -1.62      8.99 o 
   8   0   2        0.67        8.68     16.59 o 
  -9   1   2       26.58       13.52     13.60 o 
  -8   1   2       16.32       14.97      7.20 o 
  -7   1   2       51.51       57.79      7.57 o 
  -6   1   2        2.86       -4.47      6.22 o 
  -5   1   2      600.42      638.92     11.47 o 
  -4   1   2       21.77       29.31      3.32 o 
  -3   1   2      141.36      155.88      6.09 o 
  -2   1   2     1665.50     1657.08     12.91 o 
  -1   1   2     1848.32     1937.04     15.52 o 
   0   1   2    15861.36    15817.79    103.52 o 
   1   1   2     1734.49     1603.94     20.88 o 
   2   1   2     1521.39     1506.65     14.79 o 
   3   1   2      372.01      430.91      8.26 o 
   4   1   2      431.06      437.73      9.23 o 
   5   1   2      105.47      120.48      7.60 o 
   6   1   2       19.57       25.02      6.40 o 
   7   1   2       23.53       25.82      7.21 o 
   8   1   2        1.75       -1.25     11.17 o 
  -9   2   2        4.71      -12.30     12.50 o 
  -8   2   2        0.27        9.18      7.01 o 
  -7   2   2        3.12        2.64      6.11 o 
  -6   2   2       23.26       27.57      6.43 o 
  -5   2   2        9.18       13.17      3.97 o 
  -4   2   2      183.28      235.75      6.90 o 
  -3   2   2     4046.06     3824.40     26.43 o 
  -2   2   2     1638.48     1659.22     13.60 o 
  -1   2   2    14019.52    14214.53     93.39 o 
   0   2   2     3342.72     3455.86     25.23 o 
   1   2   2     7074.16     6776.92     66.09 o 
   2   2   2        9.02       19.32      3.12 o 
   3   2   2     1190.56     1164.84     11.54 o 
   4   2   2      190.54      185.79      7.70 o 
   5   2   2      141.84      158.98      7.46 o 
   6   2   2       36.65       29.85      6.51 o 
   7   2   2        0.09       12.22      6.92 o 
   8   2   2        0.01       14.36     11.79 o 
  -9   3   2       11.07        0.59     22.79 o 
  -8   3   2      114.02      116.94     11.01 o 
  -7   3   2      132.97      160.27      9.21 o 
  -6   3   2       16.51        9.55      5.86 o 
  -5   3   2      119.17      133.36      5.86 o 
  -4   3   2       38.71       49.44      4.93 o 
  -3   3   2      427.90      456.73      6.60 o 
  -2   3   2      249.87      305.31      4.85 o 
  -1   3   2     5474.91     5573.28     38.90 o 
   0   3   2      755.08      711.73      8.00 o 
   1   3   2     7202.10     6921.89     64.95 o 
   2   3   2      272.38      255.09      8.20 o 
   3   3   2       61.90      104.67      4.29 o 
   4   3   2       66.58       90.26      5.05 o 
   5   3   2       58.04       60.25      6.53 o 
   6   3   2        0.43       -0.80      6.92 o 
   7   3   2       52.20       54.28      8.08 o 
   8   3   2        1.88       -5.22     11.11 o 
  -9   4   2        6.88        5.51     13.03 o 
  -8   4   2       32.41       32.14      8.10 o 
  -7   4   2       35.36       27.74      6.81 o 
  -6   4   2      119.57      153.29      8.77 o 
  -5   4   2      149.80      161.72      5.94 o 
  -4   4   2      454.05      473.80      7.65 o 
  -3   4   2      405.63      428.73      6.50 o 
  -2   4   2       69.28       93.41      3.25 o 
  -1   4   2     3312.74     3241.82     28.88 o 
   0   4   2     4679.28     4674.71     60.43 o 
   1   4   2     3154.06     3037.98     27.18 o 
   2   4   2     4032.16     3826.18     45.63 o 
   3   4   2        0.01       -0.10      2.63 o 
   4   4   2       20.21       16.96      3.74 o 
   5   4   2        4.10       -1.27      5.07 o 
   6   4   2        1.48       -3.54      5.65 o 
   7   4   2       35.43       34.76      7.57 o 
   8   4   2        0.29        2.20     12.08 o 
  -9   5   2        0.05      -15.77     12.30 o 
  -8   5   2       41.69       28.84      7.92 o 
  -7   5   2       28.42       25.70      6.92 o 
  -6   5   2        0.11       -4.52      5.44 o 
  -5   5   2       73.91       83.92      6.71 o 
  -4   5   2      639.36      632.69      8.94 o 
  -3   5   2        7.89        8.63      2.51 o 
  -2   5   2      601.18      544.05      6.65 o 
  -1   5   2     1904.56     1827.01     15.47 o 
   0   5   2     1256.88     1256.77     11.77 o 
   1   5   2      123.44      138.14      3.53 o 
   2   5   2      345.03      357.87      6.62 o 
   3   5   2      219.60      234.44      5.61 o 
   4   5   2       10.18        8.94      3.66 o 
   5   5   2       79.05       87.50      7.17 o 
   6   5   2      228.79      198.21      8.79 o 
   7   5   2       11.05       13.12      8.77 o 
   8   5   2        3.71       11.02      9.77 o 
  -9   6   2       45.04       24.06     13.29 o 
  -8   6   2        0.48      -10.64      7.09 o 
  -7   6   2      174.58      165.16      9.99 o 
  -6   6   2       71.14      103.15      8.88 o 
  -5   6   2      626.43      654.70     10.30 o 
  -4   6   2       15.94       12.17      3.51 o 
  -3   6   2       58.01       80.86      3.83 o 
  -2   6   2      100.85      106.53      3.49 o 
  -1   6   2     7720.95     7554.38     57.37 o 
   0   6   2      884.19      855.04      9.39 o 
   1   6   2       90.03       88.64      3.30 o 
   2   6   2      344.49      303.55      6.38 o 
   3   6   2     1508.02     1413.04     13.64 o 
   4   6   2       10.11        3.51      3.65 o 
   5   6   2        1.77        9.24      5.33 o 
   6   6   2       58.53       79.72      7.92 o 
   7   6   2       30.92       38.47      9.47 o 
   8   6   2        9.87        7.30      9.58 o 
  -9   7   2        6.49        0.43     12.83 o 
  -8   7   2        2.65      -10.33      6.88 o 
  -7   7   2       68.87       86.71     12.54 o 
  -6   7   2      170.86      186.97      9.07 o 
  -5   7   2       47.43       58.17      5.37 o 
  -4   7   2       72.42       98.57      5.12 o 
  -3   7   2      722.00      696.59      8.68 o 
  -2   7   2      919.96     1006.61      9.82 o 
  -1   7   2     1628.70     1637.74     14.95 o 
   0   7   2       19.35       20.32      2.79 o 
   1   7   2     1027.04     1042.21      9.77 o 
   2   7   2       30.38       42.94      3.08 o 
   3   7   2      452.05      474.44      7.66 o 
   4   7   2       62.34       79.84      5.23 o 
   5   7   2      361.66      326.57      9.29 o 
   6   7   2       69.17       62.97     11.47 o 
   7   7   2       13.91       -3.13     11.04 o 
   8   7   2       13.85        6.25      9.88 o 
  -9   8   2       10.38        0.88     23.93 o 
  -8   8   2       24.79       19.36      7.87 o 
  -7   8   2      102.14      104.28      8.88 o 
  -6   8   2        0.29       20.93      5.64 o 
  -5   8   2      909.02      930.27     12.54 o 
  -4   8   2      110.58      124.02      5.42 o 
  -3   8   2       18.69       26.12      3.28 o 
  -2   8   2     1639.23     1789.67     12.91 o 
  -1   8   2      521.92      530.72      7.64 o 
   0   8   2       21.49       25.06      2.86 o 
   1   8   2     1581.50     1534.90     12.93 o 
   2   8   2      196.37      170.03      4.71 o 
   3   8   2       61.76       77.40      4.71 o 
   4   8   2        7.13       -1.13      3.62 o 
   5   8   2      259.35      284.07      8.95 o 
   6   8   2        5.80        0.95      6.32 o 
   7   8   2        6.75        7.28     11.25 o 
   8   8   2        1.67        1.87     10.54 o 
  -9   9   2       10.63        4.92     14.14 o 
  -8   9   2       40.90       22.10      8.34 o 
  -7   9   2        8.54       14.48      7.22 o 
  -6   9   2      856.32      857.41     13.22 o 
  -5   9   2      270.55      270.79      7.63 o 
  -4   9   2       57.68       65.54      4.78 o 
  -3   9   2       11.02       17.26      3.21 o 
  -2   9   2       98.72      100.87      3.20 o 
  -1   9   2     1379.16     1312.65     15.04 o 
   0   9   2        0.26       -3.40      2.27 o 
   1   9   2     2941.95     2901.46     21.14 o 
   2   9   2       61.44       60.02      3.70 o 
   3   9   2      305.37      307.70      7.57 o 
   4   9   2       26.19       26.70      4.53 o 
   5   9   2        7.47       16.73      5.83 o 
   6   9   2        7.44        4.07      6.28 o 
   7   9   2       30.86       19.07      9.24 o 
   8   9   2        2.31       -1.93      9.57 o 
  -9  10   2        1.54       -3.93     13.71 o 
  -8  10   2       90.97       83.64     10.16 o 
  -7  10   2      150.28      189.04     10.06 o 
  -6  10   2        3.38       13.27      5.76 o 
  -5  10   2       10.58       10.13      4.77 o 
  -4  10   2       37.43       36.57      4.43 o 
  -3  10   2      758.22      700.95      9.14 o 
  -2  10   2      708.64      834.31      8.01 o 
  -1  10   2      228.22      214.26      5.55 o 
   0  10   2       21.70       19.79      3.09 o 
   1  10   2      180.81      172.88      4.58 o 
   2  10   2      469.10      427.63      6.99 o 
   3  10   2      132.80      121.96      5.13 o 
   4  10   2       20.21       15.94      4.43 o 
   5  10   2      335.38      311.62      9.49 o 
   6  10   2       11.07       10.71      6.36 o 
   7  10   2        0.79      -12.44      8.29 o 
   8  10   2        5.59        7.46     10.10 o 
  -9  11   2        1.70        4.81     12.78 o 
  -8  11   2       12.23        4.37      7.81 o 
  -7  11   2      377.38      416.43     14.59 o 
  -6  11   2       76.82       98.38     10.21 o 
  -5  11   2       13.19       12.55      4.99 o 
  -4  11   2       29.83       51.22      4.86 o 
  -3  11   2      667.82      744.97      8.20 o 
  -2  11   2      174.25      196.26      4.08 o 
  -1  11   2        2.81        6.75      2.92 o 
   0  11   2      997.61      966.96     11.83 o 
   1  11   2      751.30      617.78      8.02 o 
   2  11   2      676.51      668.40      8.86 o 
   3  11   2        3.54        9.85      3.71 o 
   4  11   2       15.34       27.16      5.29 o 
   5  11   2       88.59      107.36      7.97 o 
   6  11   2       80.25       76.30      8.10 o 
   7  11   2       28.94       21.19      9.34 o 
   8  11   2        4.70      -12.60     10.07 o 
  -8  12   2        1.03        8.50      9.09 o 
  -7  12   2       83.59      152.52     15.72 o 
  -6  12   2       11.30       25.65      7.02 o 
  -5  12   2       17.29       12.17      5.13 o 
  -4  12   2      832.99      833.42     11.33 o 
  -3  12   2     5387.14     5201.47     32.23 o 
  -2  12   2       46.99       69.10      3.26 o 
  -1  12   2      848.08      803.00     10.88 o 
   0  12   2      654.72      642.73      9.83 o 
   1  12   2      779.96      795.03      9.41 o 
   2  12   2      539.38      497.64      7.96 o 
   3  12   2     1759.34     1772.24     19.26 o 
   4  12   2      800.66      781.38     14.98 o 
   5  12   2       20.95       16.37      6.19 o 
   6  12   2       12.08        7.86      6.44 o 
   7  12   2       19.20        3.20      9.10 o 
   8  12   2       34.48       35.59     11.21 o 
  -8  13   2        7.23       -3.52     12.12 o 
  -7  13   2      248.76      242.22     12.30 o 
  -6  13   2        0.23       -2.26      6.01 o 
  -5  13   2      141.40      161.95      7.69 o 
  -4  13   2       15.46       11.35      4.37 o 
  -3  13   2        0.14        1.52      3.29 o 
  -2  13   2      521.82      605.21      8.58 o 
  -1  13   2      117.42      119.12      4.51 o 
   0  13   2     1129.68     1171.12     14.06 o 
   1  13   2        2.85        5.24      2.96 o 
   2  13   2      371.16      372.53      7.39 o 
   3  13   2      333.44      332.02      7.46 o 
   4  13   2       93.64      116.28      7.62 o 
   5  13   2        1.38       -0.65      6.40 o 
   6  13   2       31.45       29.66      7.14 o 
   7  13   2       33.49       22.11      9.76 o 
  -8  14   2        0.12       -8.69      9.07 o 
  -7  14   2       79.17      105.73     11.33 o 
  -6  14   2      621.98      651.56     14.16 o 
  -5  14   2        7.17       11.71      5.31 o 
  -4  14   2      380.42      370.01      8.96 o 
  -3  14   2     1019.14      989.18     11.79 o 
  -2  14   2      608.81      573.47      8.59 o 
  -1  14   2      206.32      229.74      5.68 o 
   0  14   2       79.30      118.60      5.97 o 
   1  14   2      148.00      169.72      7.55 o 
   2  14   2       34.40       42.37      4.32 o 
   3  14   2       51.77       67.28      5.34 o 
   4  14   2      747.46      712.40     12.95 o 
   5  14   2       31.24       47.62      8.05 o 
   6  14   2       58.16       68.55      9.09 o 
   7  14   2        5.73      -16.27     10.84 o 
  -8  15   2        7.62       16.20      9.70 o 
  -7  15   2       37.55       45.39     10.03 o 
  -6  15   2      213.08      199.65      9.73 o 
  -5  15   2     1178.85     1150.40     20.32 o 
  -4  15   2      199.57      179.88      7.94 o 
  -3  15   2       78.26       89.89      5.36 o 
  -2  15   2      197.52      143.47      5.24 o 
  -1  15   2     2845.22     2731.70     22.05 o 
   0  15   2      139.02      183.75      6.55 o 
   1  15   2       54.59       73.72      4.43 o 
   2  15   2      357.49      347.34      7.44 o 
   3  15   2      195.28      197.62      6.64 o 
   4  15   2       42.72       73.86      7.15 o 
   5  15   2      177.34      186.35     12.42 o 
   6  15   2        1.81        3.11     10.32 o 
   7  15   2        5.23      -14.87     11.20 o 
  -8  16   2        7.30        4.99     12.10 o 
  -7  16   2       69.42       68.07     13.43 o 
  -6  16   2       14.54       18.95     10.10 o 
  -5  16   2      652.04      693.58     14.12 o 
  -4  16   2       11.07        6.85      5.51 o 
  -3  16   2       86.65      102.83      5.77 o 
  -2  16   2      572.45      609.32      9.35 o 
  -1  16   2      687.54      676.44     10.62 o 
   0  16   2        0.27        5.29      4.00 o 
   1  16   2      162.50      168.42      5.42 o 
   2  16   2       57.59       68.66      5.21 o 
   3  16   2      135.71      152.45     11.30 o 
   4  16   2      126.59      120.01      8.17 o 
   5  16   2       13.44       21.96     17.05 o 
   6  16   2        1.84       -9.38      9.78 o 
   7  16   2        4.89        4.00     12.14 o 
  -8  17   2       23.42       10.69     12.43 o 
  -7  17   2       48.72       60.46     10.98 o 
  -6  17   2       59.55       63.21      9.71 o 
  -5  17   2      415.70      442.20     11.93 o 
  -4  17   2     1390.02     1349.62     18.64 o 
  -3  17   2      266.35      292.93      7.39 o 
  -2  17   2      195.57      190.54      6.13 o 
  -1  17   2      344.00      335.28      7.17 o 
   0  17   2      243.63      239.57      7.77 o 
   1  17   2      476.26      468.13     10.11 o 
   2  17   2       72.51       87.64      5.62 o 
   3  17   2       41.12       42.43      5.43 o 
   4  17   2        6.61        7.38      5.96 o 
   5  17   2        2.05       -9.81      8.82 o 
   6  17   2        6.01       -4.68     10.24 o 
   7  17   2       24.73       10.81     12.56 o 
  -8  18   2       10.43       14.70     13.10 o 
  -7  18   2       36.34       28.85      8.63 o 
  -6  18   2       22.48        9.04      7.48 o 
  -5  18   2      475.80      500.87     12.54 o 
  -4  18   2       17.64       26.37      6.49 o 
  -3  18   2        3.10        0.71      4.19 o 
  -2  18   2      134.85      153.03      7.74 o 
  -1  18   2      969.75      956.33     11.96 o 
   0  18   2     1007.14      995.35     14.58 o 
   1  18   2      320.66      344.79      9.28 o 
   2  18   2      186.65      182.58      8.01 o 
   3  18   2       68.70       78.10      6.27 o 
   4  18   2       17.09       14.77      6.47 o 
   5  18   2       94.14      111.45     16.87 o 
   6  18   2        5.55      -10.64     10.65 o 
   7  18   2        5.41       17.84     13.34 o 
  -8  19   2        5.66       -9.11     13.16 o 
  -7  19   2        6.83        1.59      8.16 o 
  -6  19   2       30.20       19.03      7.90 o 
  -5  19   2      208.59      198.42      9.76 o 
  -4  19   2       42.68       42.47      7.09 o 
  -3  19   2      256.66      238.28      7.45 o 
  -2  19   2      300.22      327.34      7.84 o 
  -1  19   2      120.09      150.95      6.15 o 
   0  19   2        0.05       10.46      4.93 o 
   1  19   2       36.63       64.27      6.53 o 
   2  19   2       20.82       31.56      6.17 o 
   3  19   2       69.98       73.59      7.37 o 
   4  19   2      295.22      285.07      9.69 o 
   5  19   2        0.26       -2.06      7.69 o 
   6  19   2       10.92        1.35     11.35 o 
   7  19   2        3.08        4.92     12.72 o 
  -7  20   2        0.02       -6.22      9.49 o 
  -6  20   2        5.06       -2.69      7.53 o 
  -5  20   2      165.06      191.06     10.24 o 
  -4  20   2       22.84       21.79      6.63 o 
  -3  20   2       77.07       84.92      6.41 o 
  -2  20   2      680.46      686.62     10.98 o 
  -1  20   2      780.56      740.13     10.99 o 
   0  20   2      152.08      165.76     13.37 o 
   1  20   2      132.36      158.41      8.66 o 
   2  20   2      635.69      614.23     12.76 o 
   3  20   2      233.31      227.00      9.10 o 
   4  20   2        3.01       -9.55      7.07 o 
   5  20   2        6.35      -10.84      7.80 o 
   6  20   2        0.62       -4.36     11.10 o 
  -7  21   2       39.76       41.99      9.62 o 
  -6  21   2        5.50        1.48      7.62 o 
  -5  21   2        1.42       13.77      7.19 o 
  -4  21   2       12.48       17.62      6.78 o 
  -3  21   2      126.77      148.27      8.84 o 
  -2  21   2       51.95       66.39      5.87 o 
  -1  21   2       77.82       99.84      6.16 o 
   0  21   2      322.20      307.22     10.45 o 
   1  21   2     1287.70     1254.24     18.03 o 
   2  21   2       33.94       41.50      6.78 o 
   3  21   2       17.31        6.26      8.72 o 
   4  21   2       65.30       42.28      8.76 o 
   5  21   2        5.31      -10.22      9.94 o 
   6  21   2        0.02      -20.91     14.76 o 
  -7  22   2       10.56       -2.70      8.60 o 
  -6  22   2       20.23       11.85      7.95 o 
  -5  22   2      308.02      308.64     11.34 o 
  -4  22   2       87.12       99.02      8.80 o 
  -3  22   2      771.83      721.86     14.24 o 
  -2  22   2      135.20      156.96      7.50 o 
  -1  22   2      391.97      357.53     10.44 o 
   0  22   2        8.20       10.78      5.84 o 
   1  22   2      379.40      378.23     11.27 o 
   2  22   2      303.20      293.27      9.99 o 
   3  22   2       23.83       18.22      6.82 o 
   4  22   2        0.02      -10.38      6.92 o 
   5  22   2        0.03      -14.40     11.09 o 
   6  22   2        6.23        3.36     17.05 o 
  -7  23   2        1.64       -9.53      9.81 o 
  -6  23   2       64.04       61.15      9.65 o 
  -5  23   2      108.15      119.09     13.20 o 
  -4  23   2       87.40       99.09      8.85 o 
  -3  23   2      339.52      317.06     14.15 o 
  -2  23   2       94.67      124.59      8.85 o 
  -1  23   2      341.77      343.30     10.84 o 
   0  23   2      737.83      718.31     14.16 o 
   1  23   2      548.32      572.49     12.96 o 
   2  23   2       44.80       45.93      7.45 o 
   3  23   2      165.61      180.54     10.44 o 
   4  23   2       29.94       36.14      9.09 o 
   5  23   2        4.60       13.54     14.87 o 
   6  23   2        1.31       37.62     19.50 o 
  -7  24   2        7.16        9.85      9.45 o 
  -6  24   2       11.62        0.04      8.53 o 
  -5  24   2       51.24       38.07      8.62 o 
  -4  24   2        7.26        3.36      8.72 o 
  -3  24   2      446.04      423.23     14.66 o 
  -2  24   2     1061.93     1041.37     22.89 o 
  -1  24   2      204.45      212.14      9.53 o 
   0  24   2        0.54        3.90      6.21 o 
   1  24   2      169.06      194.29     10.01 o 
   2  24   2        1.44        0.40      6.49 o 
   3  24   2       46.89       47.41     15.27 o 
   4  24   2        0.22      -11.63      7.75 o 
   5  24   2       54.43       49.40     19.00 o 
   6  24   2        1.42       17.59     18.81 o 
  -6  25   2       19.42       19.99     15.18 o 
  -5  25   2        5.72       -2.08      8.94 o 
  -4  25   2        1.75        0.03      8.23 o 
  -3  25   2        2.05       -9.20      7.54 o 
  -2  25   2       92.25      125.65      9.30 o 
  -1  25   2      901.34      846.96     16.06 o 
   0  25   2      191.48      208.18      9.84 o 
   1  25   2       98.94      118.38     12.52 o 
   2  25   2        0.45       -6.03      6.58 o 
   3  25   2        3.16       -0.81      7.00 o 
   4  25   2       17.78       11.74      8.96 o 
   5  25   2       22.84      -12.54     16.71 o 
  -6  26   2        1.81       -6.64     10.19 o 
  -5  26   2        6.12        4.36      9.56 o 
  -4  26   2       67.99       80.37     11.03 o 
  -3  26   2      186.87      206.06     12.69 o 
  -2  26   2      168.89      200.76     10.97 o 
  -1  26   2        0.03        5.57      6.65 o 
   0  26   2      106.25      128.81      9.54 o 
   1  26   2      317.66      283.40     13.82 o 
   2  26   2       20.70        5.06      7.23 o 
   3  26   2      132.82      197.82     11.60 o 
   4  26   2      119.69      142.79     12.79 o 
   5  26   2        8.83       -1.97     11.50 o 
  -6  27   2        1.25        8.45     10.99 o 
  -5  27   2        2.58        2.03      9.83 o 
  -4  27   2        4.03       -7.17      8.65 o 
  -3  27   2       12.23       18.46      9.14 o 
  -2  27   2        0.09        1.37      6.64 o 
  -1  27   2      338.08      318.18     11.29 o 
   0  27   2      125.27      130.29      9.82 o 
   1  27   2       14.32       26.18      7.61 o 
   2  27   2       11.54       18.97      7.48 o 
   3  27   2       90.88      125.56     13.90 o 
   4  27   2        1.34       -4.56      9.28 o 
   5  27   2        0.43        0.38     18.50 o 
  -6  28   2       14.23       32.36     11.83 o 
  -5  28   2       56.27       55.57     11.84 o 
  -4  28   2        4.88       -5.44      9.08 o 
  -3  28   2      121.95      152.67     13.40 o 
  -2  28   2      136.79      160.60     13.61 o 
  -1  28   2       82.54      105.52      9.63 o 
   0  28   2       36.91       49.14     11.43 o 
   1  28   2       32.47       29.84      7.92 o 
   2  28   2        1.02       -8.98      7.09 o 
   3  28   2       18.23       26.58     10.89 o 
   4  28   2       48.83       55.86     11.28 o 
   5  28   2       20.97       34.26     21.68 o 
  -5  29   2        0.15       -1.13     10.11 o 
  -4  29   2       88.91       94.18     13.57 o 
  -3  29   2        2.18       -1.28      9.37 o 
  -2  29   2       57.07       61.10     10.98 o 
  -1  29   2       20.01       19.45      7.67 o 
   0  29   2      151.99      150.17     10.81 o 
   1  29   2       11.86       -4.95      7.46 o 
   2  29   2       40.40       42.63      9.04 o 
   3  29   2      335.29      315.63     15.15 o 
   4  29   2        1.62       -7.67      9.54 o 
  -5  30   2       68.14       75.21     13.39 o 
  -4  30   2        4.74       -8.28      9.89 o 
  -3  30   2        0.03        4.62     10.00 o 
  -2  30   2        0.34      -12.70      8.47 o 
  -1  30   2       45.23       42.04      8.94 o 
   0  30   2      176.41      183.10     13.42 o 
   1  30   2        0.35        5.53      7.83 o 
   2  30   2       26.60       34.01      8.96 o 
   3  30   2        1.08        0.77     13.07 o 
   4  30   2        0.04       -8.34     10.18 o 
  -4  31   2       59.75       58.58     12.43 o 
  -3  31   2       10.22        1.32     10.32 o 
  -2  31   2       81.55       68.42     11.86 o 
  -1  31   2       97.10      116.35     10.99 o 
   0  31   2       33.62       20.31      8.47 o 
   1  31   2        4.38       -9.19      7.95 o 
   2  31   2        0.03        3.09      8.46 o 
   3  31   2        0.98       -6.61     12.66 o 
  -4  32   2       57.42       26.35     11.97 o 
  -3  32   2        9.11        1.25     11.05 o 
  -2  32   2       55.22       35.41     11.55 o 
  -1  32   2       54.82       38.75      9.33 o 
   0  32   2       19.19        9.08      8.41 o 
   1  32   2        2.80       -9.58      8.20 o 
   2  32   2      180.24      209.36     13.11 o 
   3  32   2        1.46       14.48     11.06 o 
  -3  33   2       41.96       44.82     17.12 o 
  -2  33   2        0.04       -9.95     10.25 o 
  -1  33   2       17.53       12.23      8.97 o 
   0  33   2       12.57       -3.25      8.69 o 
   1  33   2       81.35       87.85     11.14 o 
   2  33   2       14.08        5.43      9.00 o 
  -3  34   2        6.59       -9.71     11.28 o 
  -2  34   2       17.15       25.75     12.27 o 
  -1  34   2        5.11       -5.52      8.76 o 
   0  34   2       33.68       19.45      9.55 o 
   1  34   2        0.02       -4.57      9.04 o 
   2  34   2      120.80      107.04     12.18 o 
  -2  35   2        0.39      -16.94     11.29 o 
  -1  35   2        4.66       -2.12      9.20 o 
   0  35   2       96.41       83.58     11.63 o 
   1  35   2      110.65      148.85     13.23 o 
  -9   1   3        0.80       -6.98      7.72 o 
  -8   1   3        1.54       -5.31      6.71 o 
  -7   1   3       57.56       80.18      8.04 o 
  -6   1   3      387.54      392.35     10.43 o 
  -5   1   3      455.86      457.27     10.24 o 
  -4   1   3      459.49      490.29      9.39 o 
  -3   1   3     2371.93     2332.13     24.65 o 
  -2   1   3      322.84      323.51      5.39 o 
  -1   1   3      128.09      102.26      7.23 o 
   0   1   3     1051.66      964.79     10.17 o 
   1   1   3     4912.39     4637.92     50.51 o 
   2   1   3       18.56       16.72      4.74 o 
   3   1   3      319.58      312.12      7.97 o 
   4   1   3      179.51      189.48     10.15 o 
   5   1   3       64.65       83.22      7.42 o 
   6   1   3       10.91        5.35      6.25 o 
   7   1   3        1.72       -7.61      6.84 o 
   8   1   3        4.95       18.10     18.52 o 
  -9   2   3       10.91        3.69     12.27 o 
  -8   2   3        6.56        2.45      7.01 o 
  -7   2   3       10.76        8.73      6.28 o 
  -6   2   3       92.86      106.52      7.70 o 
  -5   2   3       28.98       24.98      5.15 o 
  -4   2   3       42.04       43.21      4.40 o 
  -3   2   3       51.68       65.67      4.46 o 
  -2   2   3     3380.50     3474.36     26.43 o 
  -1   2   3       46.85       52.72      3.45 o 
   0   2   3     2349.08     2378.62     19.54 o 
   1   2   3      399.26      386.70      7.26 o 
   2   2   3        9.29        1.50      4.05 o 
   3   2   3      136.58      156.23      7.22 o 
   4   2   3      135.77      149.36      7.00 o 
   5   2   3        3.16        1.33      7.07 o 
   6   2   3        0.72       -7.17      5.97 o 
   7   2   3        0.94        5.85      7.22 o 
   8   2   3        0.64       -1.96      9.72 o 
  -9   3   3       26.69       35.59     10.25 o 
  -8   3   3       73.65       65.29      8.69 o 
  -7   3   3      124.95      140.19      9.56 o 
  -6   3   3      132.97      147.10      8.41 o 
  -5   3   3       22.99       35.59      5.60 o 
  -4   3   3     2604.11     2691.67     26.13 o 
  -3   3   3       85.62       98.72      3.98 o 
  -2   3   3     2395.67     2355.43     17.84 o 
  -1   3   3     6997.20     7229.26     50.95 o 
   0   3   3     2134.81     2160.20     24.19 o 
   1   3   3      176.60      172.24      5.45 o 
   2   3   3        6.89       13.53      4.89 o 
   3   3   3       30.74       47.67      5.70 o 
   4   3   3       32.47       48.05      5.85 o 
   5   3   3       93.84      128.68      8.24 o 
   6   3   3        2.31       -8.85      5.90 o 
   7   3   3       46.14       37.27      8.13 o 
   8   3   3        8.44       -0.84      9.75 o 
  -9   4   3        5.80        1.06      8.10 o 
  -8   4   3       27.53       23.36      7.64 o 
  -7   4   3       18.46       11.36      6.46 o 
  -6   4   3      129.15      164.26      8.84 o 
  -5   4   3      569.15      564.81     11.27 o 
  -4   4   3      915.82      972.06     11.36 o 
  -3   4   3      551.38      616.08      8.17 o 
  -2   4   3       76.02       80.23      3.00 o 
  -1   4   3     7437.71     7456.25     52.14 o 
   0   4   3       31.16       66.75      3.52 o 
   1   4   3     2156.43     2039.43     33.98 o 
   2   4   3      248.92      252.18      9.47 o 
   3   4   3        0.01        4.29      4.45 o 
   4   4   3       26.15       40.10      5.76 o 
   5   4   3      121.84      136.73      8.21 o 
   6   4   3       77.31       66.53      7.87 o 
   7   4   3        7.88       12.09      7.50 o 
   8   4   3        4.32       -0.25      9.73 o 
  -9   5   3       24.05       13.77     11.51 o 
  -8   5   3       13.98       10.53      7.70 o 
  -7   5   3        8.80       -5.79      6.15 o 
  -6   5   3       18.02       15.18      6.67 o 
  -5   5   3      106.29      129.01      7.44 o 
  -4   5   3      918.18      897.75     11.03 o 
  -3   5   3        4.40       13.86      2.91 o 
  -2   5   3      198.86      183.79      4.36 o 
  -1   5   3     1725.55     1803.45     16.46 o 
   0   5   3       22.30       47.64      3.26 o 
   1   5   3        5.96        7.67      2.28 o 
   2   5   3     1521.58     1431.35     17.01 o 
   3   5   3      879.22      874.48     14.71 o 
   4   5   3       48.83       47.57      6.08 o 
   5   5   3        1.10       11.65      7.72 o 
   6   5   3       46.46       47.12      7.54 o 
   7   5   3        7.00       -4.65      7.02 o 
  -9   6   3        1.09       -5.91      8.12 o 
  -8   6   3        1.39      -10.06      6.92 o 
  -7   6   3       14.44        7.63      6.75 o 
  -6   6   3      200.47      184.87      8.48 o 
  -5   6   3      140.16      164.60      6.33 o 
  -4   6   3      355.92      414.66      8.98 o 
  -3   6   3      414.76      429.51      7.04 o 
  -2   6   3       61.69      117.60      3.32 o 
  -1   6   3     2987.31     2986.85     24.33 o 
   0   6   3       63.33       75.47      5.30 o 
   1   6   3     1388.16     1356.64     14.71 o 
   2   6   3      343.03      364.37      8.30 o 
   3   6   3       57.44       89.35      8.33 o 
   4   6   3      102.77      104.96      8.29 o 
   5   6   3       63.77       87.30      8.17 o 
   6   6   3        6.40        0.33      6.33 o 
   7   6   3       70.86       55.69      9.28 o 
  -9   7   3        1.12      -10.18      7.87 o 
  -8   7   3        0.28        7.82      7.45 o 
  -7   7   3      150.16      165.43     10.26 o 
  -6   7   3        7.95       -4.43      5.79 o 
  -5   7   3      714.99      728.06     11.01 o 
  -4   7   3     2687.64     2589.68     21.85 o 
  -3   7   3      627.15      662.14      8.82 o 
  -2   7   3     3395.90     3562.92     22.72 o 
  -1   7   3        3.86        7.15      2.57 o 
   0   7   3      646.54      619.61      8.62 o 
   1   7   3      313.08      296.72      7.45 o 
   2   7   3     1082.60     1040.86     12.78 o 
   3   7   3      880.95      818.41     11.72 o 
   4   7   3      212.52      201.25      8.90 o 
   5   7   3      308.36      282.76      9.46 o 
   6   7   3      150.93      159.94      9.89 o 
   7   7   3       19.35       17.91      7.77 o 
  -9   8   3        0.79      -11.75      7.84 o 
  -8   8   3      103.72       97.00      9.68 o 
  -7   8   3      144.91      148.00      9.95 o 
  -6   8   3      408.34      388.93     15.60 o 
  -5   8   3      141.37      157.51      6.51 o 
  -4   8   3       64.48       75.57      5.04 o 
  -3   8   3        3.76        1.39      2.71 o 
  -2   8   3     1570.75     1604.04     12.60 o 
  -1   8   3      543.70      505.20      8.01 o 
   0   8   3       23.20       30.11      3.36 o 
   1   8   3        0.08        0.41      2.63 o 
   2   8   3      394.87      413.52      6.70 o 
   3   8   3      164.98      155.32     14.90 o 
   4   8   3        7.15       13.17      5.94 o 
   5   8   3        0.21       12.86      6.77 o 
   6   8   3       23.27       38.14      7.34 o 
   7   8   3       29.78       41.10      8.37 o 
  -9   9   3        0.48       -3.45      8.44 o 
  -8   9   3       11.21       -1.19      7.47 o 
  -7   9   3        0.79       14.00      7.22 o 
  -6   9   3       20.05       32.26      6.88 o 
  -5   9   3       37.88       48.21      5.40 o 
  -4   9   3       61.73       78.64      5.22 o 
  -3   9   3      670.07      724.02      9.48 o 
  -2   9   3     2878.84     3003.20     20.19 o 
  -1   9   3       50.14       66.30      4.30 o 
   0   9   3      880.52      868.91     11.03 o 
   1   9   3      158.92      160.74      5.39 o 
   2   9   3      416.80      415.53      8.79 o 
   3   9   3      219.59      226.85      8.24 o 
   4   9   3      218.55      215.03      9.18 o 
   5   9   3       66.15       68.35      8.58 o 
   6   9   3       57.15       49.27      9.05 o 
   7   9   3       28.39       17.20      7.91 o 
  -9  10   3        1.01       -7.57      9.38 o 
  -8  10   3       21.07        9.85      7.84 o 
  -7  10   3      294.73      265.73     11.55 o 
  -6  10   3      112.52      123.61      9.75 o 
  -5  10   3       15.60       14.45      4.83 o 
  -4  10   3       11.24       14.43      4.37 o 
  -3  10   3      863.73      914.98     10.87 o 
  -2  10   3      456.40      456.22      6.21 o 
  -1  10   3       47.87       38.69      3.91 o 
   0  10   3      197.26      158.74      5.69 o 
   1  10   3     2479.65     2399.24     21.88 o 
   2  10   3        3.57        9.88      3.10 o 
   3  10   3      314.21      308.47      8.19 o 
   4  10   3      284.92      265.57      9.96 o 
   5  10   3        3.97        3.47      6.56 o 
   6  10   3       80.49       70.43      9.57 o 
   7  10   3        2.40       -3.94     11.27 o 
  -8  11   3       25.47        4.00      9.02 o 
  -7  11   3       65.93       90.10      9.00 o 
  -6  11   3      213.93      215.58      9.57 o 
  -5  11   3       32.03       38.40      6.01 o 
  -4  11   3      392.74      368.35      7.82 o 
  -3  11   3      380.62      405.58      7.42 o 
  -2  11   3     1483.00     1441.39     12.09 o 
  -1  11   3      169.77      163.66      6.20 o 
   0  11   3     4718.85     4674.37     36.96 o 
   1  11   3       62.92      100.28      5.57 o 
   2  11   3        1.11        3.53      3.28 o 
   3  11   3       54.26       64.93      6.00 o 
   4  11   3        8.38       18.55      6.44 o 
   5  11   3      110.21      139.62     10.26 o 
   6  11   3        3.94        4.90      7.49 o 
   7  11   3       37.33       23.75     18.24 o 
  -8  12   3       47.12       43.20     10.29 o 
  -7  12   3       63.30       59.59      9.72 o 
  -6  12   3        1.70       15.67      6.83 o 
  -5  12   3      380.26      384.93      8.91 o 
  -4  12   3      339.84      363.28      7.99 o 
  -3  12   3      130.40      175.15      5.60 o 
  -2  12   3      211.65      210.80      4.66 o 
  -1  12   3      660.88      698.06     10.57 o 
   0  12   3      129.43      149.94      5.97 o 
   1  12   3      148.06      166.46      6.46 o 
   2  12   3       27.10       38.69      4.15 o 
   3  12   3      278.66      273.24      8.31 o 
   4  12   3      223.67      209.59      9.50 o 
   5  12   3      176.81      176.71     11.25 o 
   6  12   3        2.78       -5.53      7.39 o 
   7  12   3        0.84      -16.23     13.50 o 
  -8  13   3        0.01       -1.03      9.10 o 
  -7  13   3       12.82       17.57      8.50 o 
  -6  13   3     1288.56     1348.68     20.00 o 
  -5  13   3       20.66       23.06      5.55 o 
  -4  13   3      195.86      242.94      7.08 o 
  -3  13   3      374.74      346.40      7.11 o 
  -2  13   3     1462.17     1416.17     12.20 o 
  -1  13   3      249.41      275.89      7.25 o 
   0  13   3     1241.63     1113.37     14.15 o 
   1  13   3     3545.63     3423.81     36.63 o 
   2  13   3       72.60       84.13      5.50 o 
   3  13   3        0.57       10.21      5.17 o 
   4  13   3      283.28      282.04     13.19 o 
   5  13   3        0.08        0.48      6.89 o 
   6  13   3       40.84       30.57      8.69 o 
   7  13   3        0.00      -12.82     11.31 o 
  -8  14   3       22.64        1.22      9.38 o 
  -7  14   3       19.94       14.09      8.69 o 
  -6  14   3      206.39      237.56      9.97 o 
  -5  14   3      269.39      246.32      9.50 o 
  -4  14   3      673.08      645.89     12.50 o 
  -3  14   3      660.42      638.32     11.61 o 
  -2  14   3      298.05      304.30      5.49 o 
  -1  14   3      120.20      124.69      6.22 o 
   0  14   3      248.38      238.63      7.31 o 
   1  14   3      155.23      165.42      7.85 o 
   2  14   3       42.89       60.41      4.94 o 
   3  14   3      123.78      155.98      8.12 o 
   4  14   3       16.87       19.50      7.50 o 
   5  14   3       63.21       55.35      8.85 o 
   6  14   3        1.16       -8.18      7.65 o 
   7  14   3        0.39      -10.42     16.46 o 
  -8  15   3        0.70      -16.36     10.91 o 
  -7  15   3        1.69      -11.89      7.92 o 
  -6  15   3        2.29        4.81      6.55 o 
  -5  15   3       15.94       26.85      6.94 o 
  -4  15   3       90.81      103.65      8.66 o 
  -3  15   3      803.53      799.54     13.31 o 
  -2  15   3      511.61      478.70      8.38 o 
  -1  15   3      472.46      490.60      9.78 o 
   0  15   3     1551.01     1521.34     17.73 o 
   1  15   3      330.31      321.82      8.60 o 
   2  15   3      145.03      158.25      6.33 o 
   3  15   3      102.53      115.13      7.58 o 
   4  15   3       45.96       39.06      8.77 o 
   5  15   3       12.88        7.00      7.40 o 
   6  15   3       22.27       21.64      8.72 o 
   7  15   3       13.37        7.44     12.46 o 
  -8  16   3       37.62       31.05     10.58 o 
  -7  16   3       56.53       55.96     10.14 o 
  -6  16   3       93.28      107.75      9.18 o 
  -5  16   3      753.64      776.80     15.06 o 
  -4  16   3       47.49       52.15      6.91 o 
  -3  16   3       21.81       32.11      5.63 o 
  -2  16   3      178.87      162.17      5.90 o 
  -1  16   3     2101.88     2070.18     21.87 o 
   0  16   3      185.72      207.74      7.49 o 
   1  16   3      251.90      239.78      8.10 o 
   2  16   3      198.65      208.42      6.80 o 
   3  16   3        0.74       -2.34      5.45 o 
   4  16   3       40.71       28.98      7.87 o 
   5  16   3        4.05       -8.39      7.70 o 
   6  16   3       24.05       17.75      8.87 o 
   7  16   3       11.01        4.38     12.29 o 
  -8  17   3        0.09       -9.44     12.12 o 
  -7  17   3        5.55       -9.99      9.86 o 
  -6  17   3       13.01       16.05      8.18 o 
  -5  17   3        1.95        4.63      6.34 o 
  -4  17   3     1430.45     1411.63     19.51 o 
  -3  17   3        1.04       -4.66      4.84 o 
  -2  17   3      836.68      840.57     11.59 o 
  -1  17   3       23.31       30.55      5.27 o 
   0  17   3      213.32      205.37      7.91 o 
   1  17   3       83.82      119.53      7.47 o 
   2  17   3      567.93      559.61     11.15 o 
   3  17   3      341.34      307.70      9.47 o 
   4  17   3      352.77      308.51     11.74 o 
   5  17   3       59.23       36.04      8.74 o 
   6  17   3        8.20       -1.87      8.89 o 
  -8  18   3        2.17      -10.46     23.27 o 
  -7  18   3       12.39        2.06     11.41 o 
  -6  18   3       13.54       23.18      7.71 o 
  -5  18   3       11.27        1.59      6.43 o 
  -4  18   3        6.32        7.38      6.02 o 
  -3  18   3        0.10        4.03      5.12 o 
  -2  18   3       53.24       46.96      5.11 o 
  -1  18   3      277.82      265.64     10.61 o 
   0  18   3      453.95      454.17     10.54 o 
   1  18   3      148.83      170.14      8.86 o 
   2  18   3        0.02        3.47      5.42 o 
   3  18   3       82.00       87.70      8.06 o 
   4  18   3      102.36      130.67     10.63 o 
   5  18   3        0.65       -5.62      7.22 o 
   6  18   3        2.87      -12.07      8.05 o 
  -8  19   3        2.20       -9.26     11.09 o 
  -7  19   3        0.40       -1.77     12.47 o 
  -6  19   3        2.55        1.35      7.10 o 
  -5  19   3        0.69       -8.81      5.87 o 
  -4  19   3      268.33      261.40      9.75 o 
  -3  19   3     1044.74     1037.05     16.11 o 
  -2  19   3      562.72      536.43      9.84 o 
  -1  19   3      300.35      283.39      7.59 o 
   0  19   3      271.81      257.07      8.96 o 
   1  19   3      659.89      616.01     12.53 o 
   2  19   3      301.55      290.10      9.65 o 
   3  19   3       33.43       49.90      8.70 o 
   4  19   3      161.34      180.50     15.52 o 
   5  19   3        5.88       -6.66     13.65 o 
   6  19   3        0.25      -11.43     11.01 o 
  -7  20   3        6.89        0.61     11.69 o 
  -6  20   3       14.30        7.23      7.76 o 
  -5  20   3        2.66       -2.49      6.54 o 
  -4  20   3       12.29        0.12      5.97 o 
  -3  20   3       32.52       23.56      6.13 o 
  -2  20   3       92.10      105.17      6.50 o 
  -1  20   3       18.21       32.19      5.14 o 
   0  20   3      328.02      298.09      9.57 o 
   1  20   3      137.89      186.31      9.47 o 
   2  20   3       25.14       24.54      6.75 o 
   3  20   3       57.18       50.63      8.87 o 
   4  20   3      120.09      171.52     25.88 o 
   5  20   3        1.23      -20.53     13.69 o 
   6  20   3        7.13      -13.38     16.56 o 
  -7  21   3       28.48       19.28     10.64 o 
  -6  21   3        2.35        4.21      7.62 o 
  -5  21   3      253.54      251.83     10.72 o 
  -4  21   3      231.32      204.37      9.35 o 
  -3  21   3      176.52      174.01      8.87 o 
  -2  21   3      657.14      633.56     11.13 o 
  -1  21   3       52.57       77.35      6.11 o 
   0  21   3       10.63        4.46      5.71 o 
   1  21   3       51.83       50.07      6.98 o 
   2  21   3       94.73      111.09      8.62 o 
   3  21   3      296.91      276.70     12.07 o 
   4  21   3        3.83       -3.87      9.85 o 
   5  21   3       34.33       18.55     13.92 o 
   6  21   3        0.69       -8.76     17.28 o 
  -7  22   3        5.38        0.36     11.42 o 
  -6  22   3       27.62       18.72     10.46 o 
  -5  22   3       86.87       81.37      9.00 o 
  -4  22   3      314.37      321.75     10.89 o 
  -3  22   3       10.90        9.33      6.19 o 
  -2  22   3       31.97       41.13      5.84 o 
  -1  22   3     1510.25     1397.27     16.76 o 
   0  22   3       15.05        6.63      6.26 o 
   1  22   3        6.83       -3.06      6.32 o 
   2  22   3        9.55        2.92      6.37 o 
   3  22   3        3.79      -10.37      7.47 o 
   4  22   3       85.31       76.31     13.48 o 
   5  22   3       20.72       23.39     12.86 o 
   6  22   3        0.71        2.26     18.85 o 
  -7  23   3        3.95       -6.79     11.09 o 
  -6  23   3       12.44       -4.65      7.94 o 
  -5  23   3       10.75        6.17      7.41 o 
  -4  23   3        2.68        2.86      6.80 o 
  -3  23   3        9.37       -7.42      6.11 o 
  -2  23   3      236.22      229.81      8.10 o 
  -1  23   3      464.30      453.53     12.03 o 
   0  23   3     1521.39     1427.20     20.30 o 
   1  23   3        2.35       -2.09      6.67 o 
   2  23   3       85.75       93.58     10.45 o 
   3  23   3        4.38        0.59      9.80 o 
   4  23   3        3.04      -15.85     10.57 o 
   5  23   3        2.39      -12.32     12.04 o 
  -7  24   3        5.76       -3.54     14.13 o 
  -6  24   3       59.92       63.80     10.00 o 
  -5  24   3       34.27       28.38     10.89 o 
  -4  24   3       77.44       84.04      8.94 o 
  -3  24   3        4.81      -11.07      9.89 o 
  -2  24   3      492.87      502.89     19.14 o 
  -1  24   3      116.30      138.08      9.66 o 
   0  24   3      520.70      516.65     12.94 o 
   1  24   3      135.68      163.24     10.10 o 
   2  24   3      180.93      217.12     12.84 o 
   3  24   3       68.96       63.36     10.44 o 
   4  24   3        3.01       -3.04     12.23 o 
   5  24   3       35.36        8.45     13.37 o 
  -6  25   3      112.50      141.01     12.64 o 
  -5  25   3        3.64       -1.58      8.96 o 
  -4  25   3        0.14       -4.80     10.11 o 
  -3  25   3      666.16      646.15     25.27 o 
  -2  25   3       26.24       30.96      8.77 o 
  -1  25   3       39.00       48.16      7.63 o 
   0  25   3       17.05       18.51      7.26 o 
   1  25   3      114.41      164.76     14.20 o 
   2  25   3      116.66      113.80     11.32 o 
   3  25   3        2.64       -6.20      8.30 o 
   4  25   3        0.69      -16.38     10.92 o 
   5  25   3       15.83       14.04     20.44 o 
  -6  26   3        5.46       -1.94     10.27 o 
  -5  26   3        1.05      -13.43      8.95 o 
  -4  26   3        4.40      -16.44     10.96 o 
  -3  26   3       12.46        7.60      8.73 o 
  -2  26   3      314.64      286.34     13.08 o 
  -1  26   3       11.93        4.02      6.71 o 
   0  26   3      183.40      202.73     11.28 o 
   1  26   3      223.49      207.01      9.94 o 
   2  26   3      145.48      132.14     12.27 o 
   3  26   3        9.94        0.93      9.06 o 
   4  26   3       41.82       21.53     13.00 o 
   5  26   3        3.61        2.00     22.08 o 
  -6  27   3       24.15        8.60     12.62 o 
  -5  27   3        0.00       -2.43      9.77 o 
  -4  27   3        9.96        1.35      9.35 o 
  -3  27   3       14.80        9.67      9.11 o 
  -2  27   3      135.87      184.27     13.22 o 
  -1  27   3       50.75       47.11      8.15 o 
   0  27   3        9.80       11.08      7.39 o 
   1  27   3      225.23      229.23     10.59 o 
   2  27   3       12.65       16.10      9.27 o 
   3  27   3       40.16       33.56     13.15 o 
   4  27   3       63.90       62.17     14.45 o 
  -5  28   3        1.33      -12.75      9.56 o 
  -4  28   3        0.64       -7.24      9.11 o 
  -3  28   3        5.25       -6.64      8.76 o 
  -2  28   3       20.12       25.45      9.72 o 
  -1  28   3       33.97       34.32      8.03 o 
   0  28   3      152.19      152.74     10.64 o 
   1  28   3       55.68       54.30      8.92 o 
   2  28   3       45.78       45.21     10.47 o 
   3  28   3        0.16        1.87      9.74 o 
   4  28   3        4.41       10.81     13.13 o 
  -5  29   3       16.72        6.02     10.62 o 
  -4  29   3        0.25      -14.27      9.51 o 
  -3  29   3       59.69       45.32     11.08 o 
  -2  29   3        4.86        7.77      9.42 o 
  -1  29   3        0.07       -5.42      7.10 o 
   0  29   3        2.24       -7.87      7.11 o 
   1  29   3      130.86      128.44     12.29 o 
   2  29   3        6.55       -5.61      9.09 o 
   3  29   3      109.22      125.94     13.43 o 
   4  29   3        0.73      -18.60     12.99 o 
  -5  30   3       15.32        1.70     10.72 o 
  -4  30   3        5.54       -6.47     10.47 o 
  -3  30   3        0.23       -3.73     10.03 o 
  -2  30   3        5.85        7.88      9.69 o 
  -1  30   3      215.71      205.58     11.26 o 
   0  30   3       51.54       50.97      9.27 o 
   1  30   3        6.94        8.72      9.22 o 
   2  30   3       20.47       12.38     11.91 o 
   3  30   3        0.40       14.40     10.38 o 
  -4  31   3       58.99       55.18     13.17 o 
  -3  31   3       47.42       56.90     12.53 o 
  -2  31   3       56.21       71.46     12.15 o 
  -1  31   3        7.29        0.80      8.08 o 
   0  31   3        0.67       -4.39      7.85 o 
   1  31   3        6.48      -11.69      7.79 o 
   2  31   3        7.55        0.12     10.17 o 
   3  31   3       92.55      111.27     13.86 o 
  -4  32   3       12.98       16.74     12.29 o 
  -3  32   3       11.98       20.56     12.01 o 
  -2  32   3        2.65        8.52     21.11 o 
  -1  32   3       45.71       29.05     11.06 o 
   0  32   3        9.74       13.82      8.55 o 
   1  32   3       10.56       -8.93      8.40 o 
   2  32   3        8.87       18.65     11.21 o 
  -3  33   3        1.48      -16.49     10.99 o 
  -2  33   3        2.33       -7.05     10.36 o 
  -1  33   3        4.82        2.74     10.46 o 
   0  33   3       11.38        1.75      9.15 o 
   1  33   3       36.30       39.32     10.20 o 
   2  33   3       72.08       80.47     13.57 o 
  -2  34   3       18.12        1.67     11.54 o 
  -1  34   3        2.01      -15.64     10.43 o 
   0  34   3        0.02      -12.89      8.63 o 
   1  34   3       66.56       48.72     15.91 o 
  -9   0   4       10.78        4.76     11.48 o 
  -8   0   4        1.87        2.43      9.50 o 
  -7   0   4        3.01       -3.86      8.74 o 
  -6   0   4      249.77      257.12     13.12 o 
  -5   0   4     1392.23     1335.43     25.16 o 
  -4   0   4      526.92      579.05     19.23 o 
  -3   0   4      494.72      547.23     20.45 o 
  -2   0   4     1013.32     1006.50     26.30 o 
  -1   0   4       84.17      105.64     14.87 o 
   0   0   4     3816.90     3892.46     68.00 o 
   1   0   4      147.63      132.10     11.36 o 
   2   0   4      347.23      345.06     17.17 o 
   3   0   4      375.75      361.77     18.05 o 
   4   0   4      152.47      155.69     14.53 o 
   5   0   4        5.47      -12.04      9.94 o 
   6   0   4        0.41        0.07      9.56 o 
   7   0   4        2.25        9.96     11.26 o 
  -9   1   4        3.58       -6.35      7.74 o 
  -8   1   4        5.81       -2.26      6.80 o 
  -7   1   4        0.80       -3.17      5.96 o 
  -6   1   4        2.23        9.25      5.41 o 
  -5   1   4       10.57       10.84      6.01 o 
  -4   1   4      194.30      187.37      6.68 o 
  -3   1   4      579.29      584.38      9.90 o 
  -2   1   4     2119.08     2161.93     19.90 o 
  -1   1   4     2735.28     2840.25     27.74 o 
   0   1   4       18.16       34.50      3.49 o 
   1   1   4      598.03      619.10     14.54 o 
   2   1   4       60.76       80.08      8.57 o 
   3   1   4        4.03       10.41      5.99 o 
   4   1   4        7.33        0.95      6.53 o 
   5   1   4       23.68        2.91      6.74 o 
   6   1   4        7.99       -5.16      6.49 o 
   7   1   4       16.69       15.55      8.40 o 
  -9   2   4        9.46       22.60      8.50 o 
  -8   2   4        2.41       -1.19      6.80 o 
  -7   2   4        1.75       -8.41      5.61 o 
  -6   2   4       92.18      117.46      8.14 o 
  -5   2   4       55.66       52.10      6.07 o 
  -4   2   4      166.71      184.18      6.77 o 
  -3   2   4      427.16      400.41      6.95 o 
  -2   2   4       39.36       65.72      4.37 o 
  -1   2   4     2044.85     2058.47     18.92 o 
   0   2   4      176.69      191.89      5.42 o 
   1   2   4     1197.22     1097.31     19.59 o 
   2   2   4     1884.93     1763.25     27.60 o 
   3   2   4       88.02      102.32      9.39 o 
   4   2   4      107.55      108.24     14.89 o 
   5   2   4       12.93        3.84      6.96 o 
   6   2   4       12.50       -8.53      7.60 o 
   7   2   4        2.41        8.86      9.19 o 
  -9   3   4       24.74       16.61     12.78 o 
  -8   3   4        5.37        9.45      7.13 o 
  -7   3   4        0.20       -3.64      6.09 o 
  -6   3   4       27.70       27.16      6.04 o 
  -5   3   4        1.65        0.94      4.74 o 
  -4   3   4       31.09       63.96      4.30 o 
  -3   3   4      289.51      270.93      5.98 o 
  -2   3   4     3791.85     3772.41     33.08 o 
  -1   3   4       24.08       61.02      4.19 o 
   0   3   4     1110.25     1033.30     12.46 o 
   1   3   4      254.84      246.27      6.94 o 
   2   3   4     2493.80     2550.24     35.29 o 
   3   3   4        0.15       -1.38      5.41 o 
   4   3   4       17.81       20.33      7.64 o 
   5   3   4        9.20       12.09      7.06 o 
   6   3   4        1.41        3.25      7.97 o 
   7   3   4        1.75        1.69      8.96 o 
  -9   4   4        4.10       -8.21      8.01 o 
  -8   4   4      119.81      121.59      9.95 o 
  -7   4   4       13.15        4.53      6.20 o 
  -6   4   4      126.64      125.09      8.35 o 
  -5   4   4      360.03      368.25      9.72 o 
  -4   4   4     1063.38      998.54     11.89 o 
  -3   4   4     1048.49     1047.16     11.72 o 
  -2   4   4     1169.59     1176.20     13.21 o 
  -1   4   4        0.27        2.28      2.78 o 
   0   4   4      745.73      784.50     10.22 o 
   1   4   4      360.80      366.17      8.30 o 
   2   4   4      295.83      368.57     30.89 o 
   3   4   4       12.60        4.88      5.91 o 
   4   4   4        7.21        3.83      6.93 o 
   5   4   4       14.84       13.36      9.73 o 
   6   4   4       10.46       -3.93      7.63 o 
   7   4   4        0.29       -4.65      8.84 o 
  -9   5   4        0.86      -14.12     13.82 o 
  -8   5   4       13.27       15.66      7.68 o 
  -7   5   4      101.07       96.24      8.65 o 
  -6   5   4       17.48        2.18      5.54 o 
  -5   5   4       10.61       15.12      5.08 o 
  -4   5   4      344.59      321.07      7.05 o 
  -3   5   4      390.64      367.18      7.00 o 
  -2   5   4      572.82      584.03      8.98 o 
  -1   5   4      365.26      392.98      7.52 o 
   0   5   4      289.79      336.91      8.04 o 
   1   5   4      400.35      411.63      9.01 o 
   2   5   4       18.39       24.00      6.46 o 
   3   5   4       92.11      120.54     10.30 o 
   4   5   4        7.66        3.47     10.67 o 
   5   5   4      203.91      196.80     15.42 o 
   6   5   4        0.76        3.02      7.62 o 
   7   5   4       10.64       10.44      9.28 o 
  -9   6   4        0.27      -11.43      8.19 o 
  -8   6   4        0.02        1.50      7.21 o 
  -7   6   4      141.74      145.77      9.88 o 
  -6   6   4        7.69        1.96      5.58 o 
  -5   6   4       49.13       57.72      6.15 o 
  -4   6   4      338.41      333.04      7.26 o 
  -3   6   4      745.46      760.44      9.98 o 
  -2   6   4      354.13      421.47      7.76 o 
  -1   6   4     2394.89     2342.65     21.40 o 
   0   6   4     1328.88     1410.46     14.92 o 
   1   6   4      141.25      156.38      5.04 o 
   2   6   4     1145.71     1084.51     21.25 o 
   3   6   4      117.68      142.82     10.26 o 
   4   6   4       42.67       42.42      7.91 o 
   5   6   4      230.20      240.48     11.51 o 
   6   6   4       77.81       96.84     11.35 o 
   7   6   4       15.58       19.99      9.64 o 
  -9   7   4        0.75       -1.03     11.48 o 
  -8   7   4       18.50       12.61      9.72 o 
  -7   7   4       31.29       27.72      7.48 o 
  -6   7   4       13.44       14.75      8.60 o 
  -5   7   4      124.41      147.36      7.99 o 
  -4   7   4       17.17       20.56      3.95 o 
  -3   7   4       10.16       29.48      3.66 o 
  -2   7   4      548.06      521.60      8.54 o 
  -1   7   4     1041.50     1149.52     13.55 o 
   0   7   4      164.80      212.16      7.15 o 
   1   7   4      202.02      191.42      5.66 o 
   2   7   4       29.68       46.64      8.85 o 
   3   7   4        0.01       13.58      6.38 o 
   4   7   4        4.12        5.25      6.08 o 
   5   7   4      164.21      193.26     10.63 o 
   6   7   4       52.93       48.10      9.79 o 
   7   7   4       22.01       19.05      9.76 o 
  -9   8   4        0.27       -6.79      8.20 o 
  -8   8   4        9.63       -3.99      7.51 o 
  -7   8   4       24.29       28.26      7.39 o 
  -6   8   4      194.80      183.20      8.94 o 
  -5   8   4       17.35       18.19      5.36 o 
  -4   8   4       92.80      120.12      5.66 o 
  -3   8   4      225.34      201.60      5.70 o 
  -2   8   4      411.28      408.96      7.84 o 
  -1   8   4     1260.84     1242.26     14.38 o 
   0   8   4      662.34      652.42      9.86 o 
   1   8   4      800.72      810.28     10.91 o 
   2   8   4      104.90      123.59     10.53 o 
   3   8   4      420.01      410.81     14.13 o 
   4   8   4      351.22      354.02     11.69 o 
   5   8   4       86.57       81.52      9.40 o 
   6   8   4       50.93       61.59      9.81 o 
   7   8   4        7.10        7.99      9.34 o 
  -9   9   4       12.53       -0.11     11.42 o 
  -8   9   4       36.35       17.55      8.12 o 
  -7   9   4      299.65      260.57     10.62 o 
  -6   9   4        2.63       11.77      6.23 o 
  -5   9   4      232.97      226.75      8.32 o 
  -4   9   4      415.27      408.39      8.21 o 
  -3   9   4        0.20       -3.81      2.87 o 
  -2   9   4     1610.62     1691.63     17.62 o 
  -1   9   4        7.89       10.76      3.78 o 
   0   9   4       82.84      104.10      7.76 o 
   1   9   4       92.82      109.01      7.94 o 
   2   9   4      127.42      122.32      7.78 o 
   3   9   4        0.16        3.86     15.56 o 
   4   9   4      255.24      286.68     10.90 o 
   5   9   4       54.58       57.46      8.79 o 
   6   9   4        2.12        3.25      8.16 o 
   7   9   4        8.28        6.58      9.55 o 
  -8  10   4       41.12       31.70      9.77 o 
  -7  10   4        6.70        4.94      7.11 o 
  -6  10   4      604.04      610.47     13.35 o 
  -5  10   4       17.74       11.66      4.63 o 
  -4  10   4      286.89      292.55      7.26 o 
  -3  10   4       23.03       30.39      3.90 o 
  -2  10   4      221.46      297.66      7.26 o 
  -1  10   4      732.74      673.24     10.46 o 
   0  10   4        2.09        3.04      3.21 o 
   1  10   4      650.26      618.01      9.97 o 
   2  10   4       29.82       45.13      6.27 o 
   3  10   4       64.07       57.37     12.33 o 
   4  10   4       21.64       38.01      7.75 o 
   5  10   4        0.08       -0.43      7.20 o 
   6  10   4       15.89       -0.93      8.29 o 
   7  10   4       15.42       20.53     10.03 o 
  -8  11   4       53.27       27.30     15.39 o 
  -7  11   4       94.03       96.91     11.55 o 
  -6  11   4       43.29       48.23      7.23 o 
  -5  11   4        7.15        7.17      4.74 o 
  -4  11   4        3.63        0.34      3.88 o 
  -3  11   4      391.78      386.70      7.66 o 
  -2  11   4      234.79      224.16      5.63 o 
  -1  11   4       56.97       56.03      4.85 o 
   0  11   4        2.31        0.29      3.38 o 
   1  11   4      118.53      125.98      6.00 o 
   2  11   4       38.45       60.60      6.62 o 
   3  11   4       13.54       29.10     11.93 o 
   4  11   4      457.66      461.79     13.30 o 
   5  11   4       13.87       -2.04      7.16 o 
   6  11   4        9.28       -1.68      8.24 o 
   7  11   4        0.93       -9.02     10.74 o 
  -8  12   4        5.69      -12.46      8.50 o 
  -7  12   4        9.31        1.32      7.98 o 
  -6  12   4       44.31       60.64      9.04 o 
  -5  12   4      142.70      150.75      8.82 o 
  -4  12   4      117.57      141.78      6.35 o 
  -3  12   4      653.26      623.89      9.57 o 
  -2  12   4      501.84      501.64     12.36 o 
  -1  12   4      262.83      259.34      7.33 o 
   0  12   4       26.66       33.18      4.58 o 
   1  12   4       96.80      117.26      7.56 o 
   2  12   4     1763.87     1676.63     22.72 o 
   3  12   4        3.45       -3.99     10.80 o 
   4  12   4      444.97      471.42     13.49 o 
   5  12   4       23.97       18.29      8.18 o 
   6  12   4        3.37       -4.24      8.35 o 
  -8  13   4        7.18       -2.69      9.07 o 
  -7  13   4        0.58       -9.50      7.87 o 
  -6  13   4      185.38      192.59     10.82 o 
  -5  13   4        1.61        4.19      5.44 o 
  -4  13   4       54.13       74.27      6.91 o 
  -3  13   4       51.77       65.93      4.96 o 
  -2  13   4      111.62      136.32      5.36 o 
  -1  13   4        0.05       -1.32      3.68 o 
   0  13   4        0.09       -5.52      3.68 o 
   1  13   4      145.54      149.58      6.82 o 
   2  13   4       25.46       37.79      8.11 o 
   3  13   4      155.20      174.77     13.73 o 
   4  13   4       80.50      135.40     10.39 o 
   5  13   4        3.29       -6.02      7.18 o 
   6  13   4        0.24       -3.56      8.24 o 
  -8  14   4        2.76        1.26      9.45 o 
  -7  14   4       42.56       46.84      9.82 o 
  -6  14   4       66.60      115.61     10.67 o 
  -5  14   4      227.53      222.17      9.17 o 
  -4  14   4       69.17       89.96      7.21 o 
  -3  14   4      437.05      459.40     16.61 o 
  -2  14   4      292.62      299.02      7.21 o 
  -1  14   4        4.37        4.03      3.99 o 
   0  14   4      603.42      599.40     11.00 o 
   1  14   4      113.93      149.63     10.66 o 
   2  14   4      585.57      543.50     13.24 o 
   3  14   4       79.22      111.69     19.17 o 
   4  14   4       11.44       33.90      7.70 o 
   5  14   4       37.60       24.28      8.63 o 
   6  14   4       10.76       -1.13      8.29 o 
  -8  15   4        0.81      -17.42     11.61 o 
  -7  15   4        2.82       -4.40      8.21 o 
  -6  15   4      419.89      388.95     17.91 o 
  -5  15   4      182.87      188.86      9.22 o 
  -4  15   4      778.37      719.22     13.80 o 
  -3  15   4       91.33      101.16      7.40 o 
  -2  15   4       40.41       50.92      4.97 o 
  -1  15   4        5.13        7.28      4.48 o 
   0  15   4        1.42       -2.76      4.23 o 
   1  15   4      180.34      180.32      7.83 o 
   2  15   4      199.41      219.09     10.16 o 
   3  15   4      140.36      173.33     14.23 o 
   4  15   4      244.88      247.54     13.55 o 
   5  15   4       25.35       30.22      8.76 o 
   6  15   4        5.57        5.62      9.01 o 
  -8  16   4        2.74       -7.66      9.61 o 
  -7  16   4        1.86       -7.44      8.26 o 
  -6  16   4       22.18       33.12      8.69 o 
  -5  16   4        2.64       -2.86      5.92 o 
  -4  16   4        0.02       -0.73      6.41 o 
  -3  16   4        9.79        9.89      5.28 o 
  -2  16   4        0.29       -3.76      3.84 o 
  -1  16   4      162.21      173.23      7.99 o 
   0  16   4      224.68      238.41      9.87 o 
   1  16   4      895.21      850.70     13.83 o 
   2  16   4      473.92      456.39     13.01 o 
   3  16   4      766.24      716.10     33.99 o 
   4  16   4        0.02       -2.98      9.02 o 
   5  16   4       19.61        7.62      8.13 o 
   6  16   4        0.05        6.54      9.14 o 
  -8  17   4        6.30        6.85     11.48 o 
  -7  17   4       95.00       94.24     11.81 o 
  -6  17   4       10.56        2.57      7.79 o 
  -5  17   4        9.64        6.05      7.07 o 
  -4  17   4       22.90       24.05      7.02 o 
  -3  17   4      162.36      174.41      8.64 o 
  -2  17   4      292.12      276.34      7.51 o 
  -1  17   4       12.61       28.35      5.63 o 
   0  17   4     2105.02     2037.05     22.92 o 
   1  17   4      244.32      253.00      9.00 o 
   2  17   4      372.54      411.48     12.81 o 
   3  17   4       13.88       28.08      9.87 o 
   4  17   4       33.86       52.71      9.12 o 
   5  17   4        9.41       13.38      8.63 o 
   6  17   4       22.05       13.95      9.81 o 
  -7  18   4        0.67        2.34      9.98 o 
  -6  18   4       41.67       47.09     11.27 o 
  -5  18   4        3.93       -8.64      5.76 o 
  -4  18   4      522.22      512.36     12.40 o 
  -3  18   4      229.86      205.64      8.49 o 
  -2  18   4       36.68       37.25      6.01 o 
  -1  18   4      122.33      136.49      8.04 o 
   0  18   4      929.33      948.64     15.23 o 
   1  18   4       28.59       28.00      6.21 o 
   2  18   4       36.47       44.27      8.45 o 
   3  18   4       51.13       64.98     12.15 o 
   4  18   4      129.69      144.53     15.30 o 
   5  18   4        0.25       -5.92      8.38 o 
   6  18   4       34.70       32.41     10.40 o 
  -7  19   4       11.69       18.32      9.86 o 
  -6  19   4        0.43       -2.20      7.08 o 
  -5  19   4       89.30       91.23      8.64 o 
  -4  19   4        3.98       12.08      6.16 o 
  -3  19   4       30.48       30.06      6.34 o 
  -2  19   4       83.77      106.47      7.72 o 
  -1  19   4       35.34       48.90      6.43 o 
   0  19   4      192.42      188.69      8.66 o 
   1  19   4      292.08      253.40     11.16 o 
   2  19   4        0.01       -3.20      6.98 o 
   3  19   4       70.49       72.22     12.55 o 
   4  19   4        0.03        4.81     10.95 o 
   5  19   4       31.76       37.23     12.07 o 
   6  19   4       16.85        5.45     11.88 o 
  -7  20   4        0.26       -4.19     10.60 o 
  -6  20   4       20.89       32.53     12.72 o 
  -5  20   4       11.32        3.65      6.86 o 
  -4  20   4      146.19      162.27      9.87 o 
  -3  20   4      197.90      208.11      8.89 o 
  -2  20   4       14.85       14.47      5.86 o 
  -1  20   4      798.46      792.04     14.33 o 
   0  20   4      317.94      318.73     10.29 o 
   1  20   4       34.65       29.01      8.10 o 
   2  20   4      160.86      187.41     11.79 o 
   3  20   4       18.08       11.01     10.45 o 
   4  20   4       20.31        6.43     11.37 o 
   5  20   4        1.42       -4.01     23.69 o 
  -7  21   4        6.88        9.14     10.07 o 
  -6  21   4       89.83       91.50     13.01 o 
  -5  21   4       85.90       67.84      8.81 o 
  -4  21   4      134.44      162.86     10.09 o 
  -3  21   4      194.33      180.93      9.35 o 
  -2  21   4      802.58      808.96     14.87 o 
  -1  21   4        0.03       -4.49      5.74 o 
   0  21   4      144.74      165.94      9.42 o 
   1  21   4        9.32        7.13      7.73 o 
   2  21   4       83.64      100.33     13.82 o 
   3  21   4       59.23       39.49     14.85 o 
   4  21   4        0.82      -14.85      9.90 o 
   5  21   4        0.01      -11.88     10.60 o 
  -7  22   4        9.13        1.12     10.05 o 
  -6  22   4        0.41      -11.33      7.55 o 
  -5  22   4       14.99       14.42      7.69 o 
  -4  22   4        6.34       12.27      6.87 o 
  -3  22   4        6.92       -0.87      6.00 o 
  -2  22   4      134.81      169.19      9.19 o 
  -1  22   4      633.45      598.70     11.77 o 
   0  22   4       90.87      113.60      8.91 o 
   1  22   4      534.29      466.07     14.43 o 
   2  22   4        0.91      -10.99      7.32 o 
   3  22   4        0.00      -13.98     10.04 o 
   4  22   4       11.43      -15.50     11.21 o 
   5  22   4        6.22        2.64     18.01 o 
  -6  23   4        0.12      -12.04      8.75 o 
  -5  23   4       16.05       -3.41      8.49 o 
  -4  23   4       43.78       28.48      7.78 o 
  -3  23   4       13.77       15.20      6.83 o 
  -2  23   4      846.84      838.78     15.48 o 
  -1  23   4      137.26      164.46      8.19 o 
   0  23   4        9.27       12.12      6.66 o 
   1  23   4       24.81       21.94      8.65 o 
   2  23   4       34.73       16.02      8.69 o 
   3  23   4        1.00       -7.73     10.18 o 
   4  23   4       23.85       13.16     12.56 o 
   5  23   4        2.02        4.13     18.28 o 
  -6  24   4       92.07       82.77     15.45 o 
  -5  24   4        3.18       -6.78      7.53 o 
  -4  24   4        2.10        1.04      7.17 o 
  -3  24   4      151.40      174.21     10.38 o 
  -2  24   4       34.03       44.78      7.38 o 
  -1  24   4       65.01       70.29     14.12 o 
   0  24   4      550.67      473.51     12.55 o 
   1  24   4        1.16        0.48      8.02 o 
   2  24   4       62.04       51.94      9.87 o 
   3  24   4       35.47       13.32     11.88 o 
   4  24   4        0.15       -9.39     12.09 o 
  -6  25   4       15.89       -2.71     10.21 o 
  -5  25   4       10.38        9.43      8.28 o 
  -4  25   4      244.53      211.75     10.54 o 
  -3  25   4      445.99      460.96     15.63 o 
  -2  25   4        8.31       -8.47      7.93 o 
  -1  25   4       22.68       23.97      7.85 o 
   0  25   4        0.76        5.23      6.87 o 
   1  25   4        0.45      -13.10     14.05 o 
   2  25   4        2.85        0.33      8.50 o 
   3  25   4       10.81        9.05     17.87 o 
   4  25   4       16.27       22.78     13.41 o 
  -6  26   4       22.04       16.91      9.46 o 
  -5  26   4       87.87      101.36     16.39 o 
  -4  26   4       25.86       16.95      9.84 o 
  -3  26   4       75.13      120.31     20.92 o 
  -2  26   4      251.20      233.07     12.35 o 
  -1  26   4        0.11       -0.87      6.81 o 
   0  26   4      104.90      134.70     10.09 o 
   1  26   4      137.25      135.41     13.34 o 
   2  26   4      195.68      230.57     13.64 o 
   3  26   4        1.59       -8.85     17.82 o 
   4  26   4       24.04       31.19     14.27 o 
  -5  27   4       62.33       63.18     19.82 o 
  -4  27   4       82.82       86.37     12.52 o 
  -3  27   4       53.80       71.12     11.30 o 
  -2  27   4        0.65       -5.08      8.51 o 
  -1  27   4      147.61      153.92     12.97 o 
   0  27   4       15.40       11.87      9.32 o 
   1  27   4        0.51       -0.10      8.65 o 
   2  27   4        6.36       15.00      9.78 o 
   3  27   4        0.12       -7.13     12.48 o 
   4  27   4       15.37       35.43     14.75 o 
  -5  28   4       30.76       38.66     12.15 o 
  -4  28   4        0.01        0.90     10.10 o 
  -3  28   4        9.16       12.75      9.68 o 
  -2  28   4        2.51      -12.80      8.53 o 
  -1  28   4        9.80        5.41      9.22 o 
   0  28   4        4.74       -3.44      8.33 o 
   1  28   4       71.89       72.61     11.23 o 
   2  28   4        0.11      -12.34      9.57 o 
   3  28   4        0.17      -11.56     12.55 o 
  -5  29   4       83.84      105.47     14.74 o 
  -4  29   4        8.10       18.47     11.09 o 
  -3  29   4       41.04       55.71     11.60 o 
  -2  29   4       14.31       22.29     10.06 o 
  -1  29   4        7.68        2.14     14.87 o 
   0  29   4      189.58      221.77     12.76 o 
   1  29   4        0.48       -9.17      9.17 o 
   2  29   4        3.67       -5.45      9.98 o 
   3  29   4        5.10        5.68     14.09 o 
  -4  30   4       77.83       80.77     13.46 o 
  -3  30   4       41.23       39.33     11.46 o 
  -2  30   4       66.88       73.97     12.14 o 
  -1  30   4        0.38      -13.59      9.06 o 
   0  30   4        6.52        7.39      8.24 o 
   1  30   4        0.13      -13.57      9.69 o 
   2  30   4       26.84       17.43     10.79 o 
  -3  31   4       25.72       27.02     11.51 o 
  -2  31   4       13.38        8.77     10.39 o 
  -1  31   4        1.27       -1.53      9.97 o 
   0  31   4       30.88       35.98      9.38 o 
   1  31   4       13.71      -16.08     14.08 o 
   2  31   4       22.52       12.17     11.23 o 
  -3  32   4        1.58      -17.55     11.70 o 
  -2  32   4       31.09        7.96     14.49 o 
  -1  32   4       97.73       95.49     13.44 o 
   0  32   4        0.07       -4.67      8.54 o 
   1  32   4        0.30      -18.24     12.16 o 
  -2  33   4       21.88       -0.04     15.40 o 
  -1  33   4        2.73        3.55     11.05 o 
   0  33   4        2.43        0.05      8.99 o 
  -9   1   5       11.09       -0.71      8.29 o 
  -8   1   5        2.33       -7.10      8.29 o 
  -7   1   5       17.68       -2.07      6.21 o 
  -6   1   5       21.10       21.82      6.27 o 
  -5   1   5      388.25      389.74     10.23 o 
  -4   1   5      135.48      152.33      6.78 o 
  -3   1   5      933.60      922.75     11.33 o 
  -2   1   5     1717.74     1706.87     20.88 o 
  -1   1   5      309.30      311.53      7.46 o 
   0   1   5        6.58       -0.50      3.29 o 
   1   1   5       58.28       95.45      9.06 o 
   2   1   5      134.66      146.37      9.85 o 
   3   1   5       19.34        7.76      7.06 o 
   4   1   5        0.11       -6.44      7.12 o 
   5   1   5       22.25       14.92     10.30 o 
   6   1   5        0.04      -14.48     12.60 o 
  -9   2   5        0.17       -3.22      8.13 o 
  -8   2   5        4.08        9.49      7.39 o 
  -7   2   5        0.03       -8.70      5.80 o 
  -6   2   5      126.58      154.55     12.47 o 
  -5   2   5       53.07       71.32      6.77 o 
  -4   2   5       65.72       94.51      6.69 o 
  -3   2   5      510.71      542.20      7.61 o 
  -2   2   5       64.19       88.57      5.81 o 
  -1   2   5      347.09      350.48      7.81 o 
   0   2   5       43.23       52.70      8.35 o 
   1   2   5      177.25      164.18     12.22 o 
   2   2   5       40.45       72.39      9.30 o 
   3   2   5       26.44       10.95      7.19 o 
   4   2   5        6.73        8.60     14.22 o 
   5   2   5        0.31       -3.67      8.73 o 
   6   2   5        0.80       -9.08     10.06 o 
  -9   3   5        0.68       -7.93      8.29 o 
  -8   3   5       17.48        8.90      7.39 o 
  -7   3   5       33.01       25.17      7.07 o 
  -6   3   5        5.78        4.04      5.80 o 
  -5   3   5      277.24      258.39      8.81 o 
  -4   3   5        4.39        6.42      4.24 o 
  -3   3   5      175.14      176.19      7.31 o 
  -2   3   5      454.93      433.61     10.31 o 
  -1   3   5     1397.97     1393.56     15.73 o 
   0   3   5      190.91      186.69      5.94 o 
   1   3   5       84.74      103.77      9.30 o 
   2   3   5      172.42      147.80      9.89 o 
   3   3   5       12.45        5.94      6.74 o 
   4   3   5        8.77        9.73      8.28 o 
   5   3   5        0.00       -4.10      8.81 o 
   6   3   5       19.06        3.11     10.92 o 
  -9   4   5        0.56       -3.56     11.62 o 
  -8   4   5        7.54       12.92      8.02 o 
  -7   4   5        0.26        6.79      6.38 o 
  -6   4   5       71.84       56.25      7.10 o 
  -5   4   5      251.63      244.13      8.68 o 
  -4   4   5      356.44      306.51      8.67 o 
  -3   4   5      185.32      199.58      6.01 o 
  -2   4   5      472.21      459.00      8.88 o 
  -1   4   5       38.37       81.15      5.11 o 
   0   4   5        0.10        5.52      3.47 o 
   1   4   5      302.18      310.07     18.96 o 
   2   4   5       58.77       77.26      9.25 o 
   3   4   5      207.16      187.00     13.69 o 
   4   4   5       80.59      100.76     11.66 o 
   5   4   5        0.14       -2.38      9.10 o 
   6   4   5        1.52       -2.24     10.49 o 
  -8   5   5       47.52       62.74     16.74 o 
  -7   5   5      112.20      114.46      9.14 o 
  -6   5   5       39.82       50.65     10.98 o 
  -5   5   5       14.89        9.87      5.25 o 
  -4   5   5       26.27       47.34      5.51 o 
  -3   5   5      250.03      255.65      6.62 o 
  -2   5   5      379.33      402.60      8.36 o 
  -1   5   5     3558.43     3641.77     35.24 o 
   0   5   5     1087.00     1068.47     20.30 o 
   1   5   5        1.95        8.69      6.08 o 
   2   5   5        8.75        6.72      8.70 o 
   3   5   5      237.75      198.27     11.53 o 
   4   5   5      142.49      180.44     14.00 o 
   5   5   5       26.11       31.30     10.70 o 
   6   5   5       39.61       36.43     11.75 o 
  -8   6   5        0.95        9.71      7.65 o 
  -7   6   5        4.05        4.11      6.48 o 
  -6   6   5       67.00       70.84      7.64 o 
  -5   6   5       47.62       61.95      6.71 o 
  -4   6   5       18.05       25.57      5.07 o 
  -3   6   5        2.54        2.53      3.44 o 
  -2   6   5       24.24       32.57      4.35 o 
  -1   6   5       20.88       37.65      4.68 o 
   0   6   5      201.84      262.38      6.99 o 
   1   6   5      281.00      250.27     11.46 o 
   2   6   5       82.41       92.68      9.78 o 
   3   6   5      121.86      158.23     12.40 o 
   4   6   5       20.90       39.88     22.29 o 
   5   6   5       10.11       -4.86      9.19 o 
   6   6   5       19.48       26.73     11.50 o 
  -8   7   5       76.01      117.79     14.54 o 
  -7   7   5       51.63       52.71      7.99 o 
  -6   7   5      331.26      289.33     13.07 o 
  -5   7   5       53.69       70.97      6.74 o 
  -4   7   5      158.58      164.63      6.23 o 
  -3   7   5        1.65       -0.22      3.77 o 
  -2   7   5      138.32      134.53      6.77 o 
  -1   7   5      677.87      661.27     10.77 o 
   0   7   5      569.08      515.68      9.35 o 
   1   7   5       14.85        7.76      6.79 o 
   2   7   5       89.62      106.49     10.39 o 
   3   7   5      111.42      124.86     16.90 o 
   4   7   5      176.28      173.95     13.18 o 
   5   7   5        1.26        5.25      9.62 o 
   6   7   5        0.96       -9.31     11.18 o 
  -8   8   5       11.69        7.01      8.38 o 
  -7   8   5      110.86       96.00      9.25 o 
  -6   8   5       34.30       43.55      6.92 o 
  -5   8   5      465.82      437.55     10.95 o 
  -4   8   5       51.74       54.02      5.07 o 
  -3   8   5        0.16       -3.95      3.27 o 
  -2   8   5      371.97      352.72      8.08 o 
  -1   8   5        0.54       -0.23      3.61 o 
   0   8   5       73.37       89.88      5.64 o 
   1   8   5       37.00       32.33      8.00 o 
   2   8   5        4.93       21.21      7.58 o 
   3   8   5      136.56      134.01     12.44 o 
   4   8   5      172.58      172.00     12.17 o 
   5   8   5       31.58       18.53     10.37 o 
   6   8   5       74.46       40.62     12.83 o 
  -8   9   5        6.75       -6.71      8.58 o 
  -7   9   5      121.42      111.30      9.48 o 
  -6   9   5        9.54       11.71      6.32 o 
  -5   9   5      637.08      624.56     12.80 o 
  -4   9   5       40.83       45.86      6.17 o 
  -3   9   5      221.90      203.26      6.37 o 
  -2   9   5        6.90        1.68      3.68 o 
  -1   9   5       44.28       56.03      7.81 o 
   0   9   5       95.70      111.45      7.60 o 
   1   9   5       64.53      101.63     10.27 o 
   2   9   5      272.55      281.57     12.85 o 
   3   9   5       80.39      104.71     11.24 o 
   4   9   5       91.08      119.58     12.91 o 
   5   9   5       28.84       27.07     11.03 o 
   6   9   5        3.45        0.78     10.49 o 
  -8  10   5       32.32       13.89      9.27 o 
  -7  10   5       67.83       63.14      9.91 o 
  -6  10   5       11.81       11.43      8.54 o 
  -5  10   5       87.93      106.89      7.74 o 
  -4  10   5       41.78       43.44      5.15 o 
  -3  10   5        2.46       -0.75      3.60 o 
  -2  10   5       40.53       37.86      4.92 o 
  -1  10   5       81.76       97.84      6.29 o 
   0  10   5      125.19      137.75      6.40 o 
   1  10   5      440.04      458.74     14.95 o 
   2  10   5       82.13      113.55     15.79 o 
   3  10   5       94.93      124.85     12.42 o 
   4  10   5      101.16      108.83     13.01 o 
   5  10   5        7.26      -10.48      9.38 o 
   6  10   5       10.34       14.02     11.64 o 
  -8  11   5        0.01       -3.92      8.93 o 
  -7  11   5       21.41       39.62      9.42 o 
  -6  11   5      134.81      153.79     11.45 o 
  -5  11   5        1.14       -6.36      5.21 o 
  -4  11   5      115.04      129.40      7.26 o 
  -3  11   5      740.69      764.29     11.30 o 
  -2  11   5      110.88      118.31      8.43 o 
  -1  11   5        0.11       -2.19      3.96 o 
   0  11   5      200.64      200.06      7.92 o 
   1  11   5      135.00      155.48      9.39 o 
   2  11   5      158.89      173.01     12.20 o 
   3  11   5        1.27       -2.57      8.85 o 
   4  11   5        1.42        5.57      9.22 o 
   5  11   5        7.56        5.22     10.31 o 
   6  11   5       16.71        7.17     12.81 o 
  -8  12   5        9.38       -2.24      9.08 o 
  -7  12   5       89.87       82.24     13.83 o 
  -6  12   5       48.56       48.75     11.14 o 
  -5  12   5       47.47       57.59     10.47 o 
  -4  12   5       14.54       11.50      5.46 o 
  -3  12   5       17.40       23.10      4.36 o 
  -2  12   5       27.54       27.35      5.46 o 
  -1  12   5       21.68       27.05      4.94 o 
   0  12   5       22.68       17.90      4.74 o 
   1  12   5      162.36      165.86     11.62 o 
   2  12   5      115.98      139.15     21.28 o 
   3  12   5       31.22       29.66      9.43 o 
   4  12   5        4.69        1.45      9.47 o 
   5  12   5        7.97       17.09     10.49 o 
   6  12   5        0.21      -12.43     10.76 o 
  -8  13   5        0.87       -6.73      8.79 o 
  -7  13   5       18.64        5.36      9.59 o 
  -6  13   5       13.26        4.66      7.39 o 
  -5  13   5      220.34      206.42     10.80 o 
  -4  13   5        0.03        5.26      5.43 o 
  -3  13   5      125.44      133.01      8.04 o 
  -2  13   5      272.69      250.41      9.93 o 
  -1  13   5        0.25       -6.18      4.12 o 
   0  13   5      223.46      239.37      9.33 o 
   1  13   5        6.71        3.94      6.07 o 
   2  13   5       25.26       27.40     16.59 o 
   3  13   5       25.59       51.65     15.10 o 
   4  13   5       41.88       15.77     10.35 o 
   5  13   5      127.16      136.86     17.59 o 
   6  13   5        3.53       13.87     12.46 o 
  -8  14   5       35.18       25.58     10.50 o 
  -7  14   5       73.88       70.57     11.89 o 
  -6  14   5      146.18      139.78     11.52 o 
  -5  14   5        2.52       -2.63      6.77 o 
  -4  14   5       90.95       97.04      7.91 o 
  -3  14   5      148.49      160.84     15.47 o 
  -2  14   5       75.71       80.76      8.38 o 
  -1  14   5      115.35      150.91      7.57 o 
   0  14   5       56.32       77.19      8.74 o 
   1  14   5       24.00       17.69      6.78 o 
   2  14   5        1.07      -11.50      7.67 o 
   3  14   5       13.14       -2.75     12.20 o 
   4  14   5      112.32       91.13     13.62 o 
   5  14   5       42.50       34.09     12.23 o 
  -8  15   5        4.56       14.43     10.50 o 
  -7  15   5        2.25       13.10      9.16 o 
  -6  15   5        8.75       -5.14      8.70 o 
  -5  15   5      276.38      257.83     11.85 o 
  -4  15   5      150.37      146.52      9.15 o 
  -3  15   5      536.97      533.22     11.93 o 
  -2  15   5      188.84      189.66      9.42 o 
  -1  15   5       52.22       63.94      6.52 o 
   0  15   5       93.37      103.75      8.76 o 
   1  15   5      238.29      222.66     10.10 o 
   2  15   5        3.92       -8.87      8.57 o 
   3  15   5        7.76        1.75      9.70 o 
   4  15   5        4.31        4.50     10.79 o 
   5  15   5       22.09        8.24     11.67 o 
  -7  16   5      126.16      140.80     12.66 o 
  -6  16   5       17.89        2.68      8.03 o 
  -5  16   5        5.52       -1.39      6.05 o 
  -4  16   5      356.98      362.59     12.20 o 
  -3  16   5      372.56      358.87     10.28 o 
  -2  16   5       85.36      102.07      9.01 o 
  -1  16   5       83.78      111.74      7.71 o 
   0  16   5        8.51       -1.69      6.96 o 
   1  16   5       28.55       32.48      7.61 o 
   2  16   5       43.92       36.34     10.58 o 
   3  16   5      394.83      397.69     17.25 o 
   4  16   5        1.57        7.92     20.13 o 
   5  16   5        5.05        1.62     11.15 o 
  -7  17   5      107.91      106.85     12.27 o 
  -6  17   5       26.12       21.64     14.05 o 
  -5  17   5        2.72       -8.83      5.88 o 
  -4  17   5       49.95       58.42      7.45 o 
  -3  17   5        4.13       -8.27      5.51 o 
  -2  17   5       98.32      127.47      8.21 o 
  -1  17   5      251.47      248.75      9.75 o 
   0  17   5        7.21       10.52      6.89 o 
   1  17   5       77.31      102.14     10.90 o 
   2  17   5      150.70      180.25     15.14 o 
   3  17   5      550.11      508.65     19.48 o 
   4  17   5      196.90      189.46     17.27 o 
   5  17   5        4.60        7.24     17.89 o 
  -7  18   5       22.08       17.16     11.02 o 
  -6  18   5       11.19       10.71     13.30 o 
  -5  18   5        8.25        2.88      6.36 o 
  -4  18   5        8.19       12.86      8.07 o 
  -3  18   5      349.07      333.85     10.48 o 
  -2  18   5       90.88      101.37      7.94 o 
  -1  18   5        0.02       -3.60      5.22 o 
   0  18   5      141.33      179.17     10.36 o 
   1  18   5        1.92        2.57      7.02 o 
   2  18   5       18.06       37.14     11.13 o 
   3  18   5      102.17      155.95     16.03 o 
   4  18   5        5.97       33.42     17.55 o 
   5  18   5       10.16        8.74     12.02 o 
  -7  19   5        1.87       -5.44     12.20 o 
  -6  19   5       21.76       17.62     10.02 o 
  -5  19   5       27.43       18.46      7.33 o 
  -4  19   5      168.75      188.15     10.33 o 
  -3  19   5       15.67       14.14      6.33 o 
  -2  19   5       21.66       26.65      6.29 o 
  -1  19   5      233.20      240.06      9.20 o 
   0  19   5      931.12      867.30     29.18 o 
   1  19   5      175.83      176.41     11.32 o 
   2  19   5      234.74      229.62     15.73 o 
   3  19   5        7.02       -0.48     10.99 o 
   4  19   5        1.10      -21.41     16.36 o 
   5  19   5        9.94       -0.13     14.39 o 
  -7  20   5        2.20      -10.54     14.96 o 
  -6  20   5       10.46      -13.13      8.75 o 
  -5  20   5        0.92       -9.96      6.64 o 
  -4  20   5        0.45       -9.09      6.06 o 
  -3  20   5       55.41       49.38      7.55 o 
  -2  20   5        5.65        1.23      7.75 o 
  -1  20   5      220.48      210.61      9.10 o 
   0  20   5      233.49      229.76     11.08 o 
   1  20   5      676.37      651.68     16.49 o 
   2  20   5       59.04       51.60     12.34 o 
   3  20   5       14.18       -0.47     11.26 o 
   4  20   5        1.06      -17.45     11.63 o 
  -7  21   5        0.27      -10.24      9.85 o 
  -6  21   5       27.55       12.52      9.73 o 
  -5  21   5        3.71       -5.12      7.09 o 
  -4  21   5       92.59       84.14      8.69 o 
  -3  21   5        1.80        2.33      6.10 o 
  -2  21   5       50.77       52.29      7.29 o 
  -1  21   5      317.18      312.24     10.56 o 
   0  21   5       51.99       54.44      9.46 o 
   1  21   5       31.15       33.92      9.52 o 
   2  21   5        0.39      -12.57     10.01 o 
   3  21   5       16.84        9.39     11.55 o 
   4  21   5        0.23        3.80     12.45 o 
  -6  22   5        0.02      -10.22      9.48 o 
  -5  22   5      136.27      143.52     14.65 o 
  -4  22   5       17.19        7.12      6.90 o 
  -3  22   5       45.74       40.86      7.68 o 
  -2  22   5       95.85      127.09      9.13 o 
  -1  22   5      239.13      245.38     21.21 o 
   0  22   5      137.36      169.13     12.24 o 
   1  22   5      198.91      202.54     11.49 o 
   2  22   5       42.32       20.52     11.58 o 
   3  22   5       30.31       22.63     12.86 o 
   4  22   5        0.46       -0.17     12.60 o 
  -6  23   5       50.31       44.13     11.44 o 
  -5  23   5       25.34       22.53      8.42 o 
  -4  23   5        2.71       -5.62      9.69 o 
  -3  23   5       47.71       34.05      7.79 o 
  -2  23   5       37.14       34.96      7.32 o 
  -1  23   5      337.94      304.63     16.82 o 
   0  23   5      103.39      123.08     11.41 o 
   1  23   5       22.43       21.45      9.21 o 
   2  23   5      121.80      123.38     15.36 o 
   3  23   5        0.26      -10.45     12.29 o 
   4  23   5        3.70        4.53     13.07 o 
  -6  24   5       72.97       65.12     12.52 o 
  -5  24   5       35.19       20.12      8.55 o 
  -4  24   5        2.98        7.54      7.32 o 
  -3  24   5        7.58        1.81      6.83 o 
  -2  24   5       10.36        0.82      6.44 o 
  -1  24   5        0.13       -9.56      7.68 o 
   0  24   5       18.39       20.79      8.91 o 
   1  24   5        1.64       -3.66      8.33 o 
   2  24   5       28.78       28.67     12.86 o 
   3  24   5        8.72       -6.77     12.00 o 
   4  24   5        0.48       -3.61     13.33 o 
  -5  25   5       22.42       17.24      8.70 o 
  -4  25   5        6.21        8.43      7.84 o 
  -3  25   5      126.82      147.27     10.55 o 
  -2  25   5      128.51      151.08     10.42 o 
  -1  25   5       16.19       21.63      9.18 o 
   0  25   5      142.00      176.04     13.07 o 
   1  25   5       83.73       78.49     11.50 o 
   2  25   5       42.21       18.75     15.37 o 
   3  25   5        3.10      -10.66     12.21 o 
  -5  26   5        2.37      -12.72      8.48 o 
  -4  26   5        0.19       -0.57      8.52 o 
  -3  26   5      186.42      184.33     14.29 o 
  -2  26   5       44.24       59.39     10.83 o 
  -1  26   5      315.38      307.57     13.94 o 
   0  26   5      102.57       92.00     11.36 o 
   1  26   5       16.26       27.37     10.06 o 
   2  26   5        9.83        8.63     12.00 o 
   3  26   5        3.14       -0.42     13.40 o 
  -5  27   5       35.15       22.32     11.94 o 
  -4  27   5        9.00        6.33     10.12 o 
  -3  27   5       10.78        3.23      9.61 o 
  -2  27   5      224.27      230.85     14.41 o 
  -1  27   5        0.38        8.17      9.32 o 
   0  27   5       17.16        8.31      9.17 o 
   1  27   5        7.19       -3.68      9.37 o 
   2  27   5       17.37       -7.09     12.10 o 
  -4  28   5      163.86      173.13     18.69 o 
  -3  28   5       79.29       89.80     12.58 o 
  -2  28   5        1.48        5.62     12.43 o 
  -1  28   5        0.45       -4.68      9.05 o 
   0  28   5        1.75        2.38      9.19 o 
   1  28   5        4.93       -2.33      9.74 o 
   2  28   5        1.50       -8.76     13.50 o 
  -4  29   5        1.52        1.86     11.00 o 
  -3  29   5       74.12       77.80     12.82 o 
  -2  29   5        3.69        1.44     20.46 o 
  -1  29   5       39.52       20.24     14.60 o 
   0  29   5       16.12       11.96     15.94 o 
   1  29   5        0.31       -6.41      9.96 o 
  -3  30   5      108.52      122.71     14.52 o 
  -2  30   5       12.28        4.82     14.68 o 
  -1  30   5        8.82       -0.09     10.28 o 
   0  30   5        0.01      -17.86     11.91 o 
   1  30   5        0.00       10.74     10.75 o 
  -2  31   5        2.35       19.62     11.34 o 
  -1  31   5        9.06       -1.59     10.50 o 
   0  31   5       31.53        8.43     13.53 o 
  -8   0   6        3.81      -11.10      9.71 o 
  -7   0   6       10.37      -11.98      9.19 o 
  -6   0   6        0.08      -13.17     11.87 o 
  -5   0   6     1228.52     1250.35     26.49 o 
  -4   0   6     1934.27     1908.04     32.38 o 
  -2   0   6      894.90      917.91     27.18 o 
  -1   0   6      485.44      508.88     17.80 o 
   0   0   6        8.26        8.76      9.90 o 
   1   0   6      327.92      360.04     19.69 o 
   2   0   6      157.64      147.77     15.26 o 
   3   0   6        6.79      -15.26     10.17 o 
   4   0   6       12.29       -9.29     12.88 o 
   5   0   6        3.15      -14.18     14.68 o 
  -8   1   6        6.77       -5.91      7.25 o 
  -7   1   6        2.82       -9.74      6.50 o 
  -6   1   6       30.68       18.21      6.78 o 
  -5   1   6       87.67      109.45      8.09 o 
  -4   1   6        0.77       20.88     13.26 o 
  -3   1   6      669.14      682.33     18.40 o 
  -2   1   6     1645.57     1620.71     18.55 o 
  -1   1   6      224.91      249.70      7.63 o 
   0   1   6        0.24       -2.13      6.59 o 
   1   1   6       16.56       22.85      7.90 o 
   2   1   6       19.66       26.02     17.55 o 
   3   1   6        5.80       -6.09      9.60 o 
   4   1   6        0.00      -12.81      8.57 o 
   5   1   6        0.05      -16.11     13.02 o 
  -8   2   6       12.10        4.39      7.47 o 
  -7   2   6        0.34       -6.05      6.82 o 
  -6   2   6      151.23      154.38      9.60 o 
  -5   2   6       58.49       80.80      7.55 o 
  -4   2   6      342.71      334.65      9.82 o 
  -3   2   6       84.58      125.82     10.84 o 
  -2   2   6     1067.94     1123.17     15.23 o 
  -1   2   6      162.54      187.75      7.10 o 
   0   2   6       14.57       24.26     25.90 o 
   1   2   6        8.83       14.12      7.86 o 
   2   2   6      104.55       96.51     11.29 o 
   3   2   6        1.01       -4.41      7.89 o 
   4   2   6        0.84      -12.61      8.40 o 
   5   2   6        1.07       -7.24     10.27 o 
  -8   3   6        1.41        2.06      7.53 o 
  -7   3   6       91.23       80.72      9.10 o 
  -6   3   6       20.63       11.40      6.43 o 
  -5   3   6        1.49       -1.84      5.28 o 
  -4   3   6      380.10      358.77     10.03 o 
  -3   3   6       91.93      148.40     11.08 o 
  -2   3   6        1.38       15.00     15.75 o 
  -1   3   6       15.26       21.21      4.73 o 
   0   3   6      102.05      131.99     10.40 o 
   1   3   6      492.73      523.49     16.38 o 
   2   3   6        7.71        6.46      7.88 o 
   3   3   6       25.22       13.06      8.79 o 
   4   3   6        1.42       -5.72      8.87 o 
   5   3   6        8.15        1.38     10.48 o 
  -8   4   6       39.05       23.65      8.36 o 
  -7   4   6        4.18       -6.41      6.75 o 
  -6   4   6      112.40      113.75      8.98 o 
  -5   4   6       14.07       13.57      5.75 o 
  -4   4   6       54.74       62.05      6.69 o 
  -3   4   6      668.28      633.49     11.76 o 
  -2   4   6      663.72      646.96     22.38 o 
  -1   4   6       52.40       63.97      6.36 o 
   0   4   6      794.59      823.18     19.38 o 
   1   4   6        4.30       19.32      7.76 o 
   2   4   6      196.84      190.17     11.91 o 
   3   4   6        0.84      -11.04     12.22 o 
   4   4   6        3.95        1.86     19.27 o 
   5   4   6       93.34      114.83     14.87 o 
  -8   5   6        4.59        0.75      7.60 o 
  -7   5   6       61.06       55.91      8.56 o 
  -6   5   6        4.22        8.97      6.45 o 
  -5   5   6      493.70      463.00     11.79 o 
  -4   5   6       59.12       68.63      6.83 o 
  -3   5   6      260.10      244.44     10.23 o 
  -2   5   6       69.40       95.22     11.19 o 
  -1   5   6        0.39        4.00      4.31 o 
   0   5   6      204.73      242.71     11.96 o 
   1   5   6       16.10       25.48      8.29 o 
   2   5   6      152.58      170.14     13.50 o 
   3   5   6       62.68       84.44     11.94 o 
   4   5   6        8.80        3.69      9.66 o 
   5   5   6       10.09       15.40     11.34 o 
  -8   6   6        3.68       -1.05      7.73 o 
  -7   6   6        7.54       18.31      7.49 o 
  -6   6   6      289.68      272.47     10.36 o 
  -5   6   6       62.94       64.48      7.15 o 
  -4   6   6      251.46      250.94      8.78 o 
  -3   6   6      253.33      232.15      7.16 o 
  -2   6   6       65.63       92.05     14.85 o 
  -1   6   6        0.01       -1.60      4.33 o 
   0   6   6      247.63      237.74     16.86 o 
   1   6   6      233.23      228.99     12.21 o 
   2   6   6       37.69       60.66     10.44 o 
   3   6   6      334.56      310.30     27.55 o 
   4   6   6       46.91       44.51     11.95 o 
   5   6   6       57.03       48.28     12.88 o 
  -8   7   6       25.57       17.30      8.40 o 
  -7   7   6      108.85      138.80     10.42 o 
  -6   7   6       21.05       21.75      6.91 o 
  -5   7   6       21.46       25.59      6.17 o 
  -4   7   6      167.41      167.72      8.04 o 
  -3   7   6       12.22       21.83      4.74 o 
  -2   7   6      164.59      176.54      8.53 o 
  -1   7   6      331.89      313.57      8.57 o 
   0   7   6        0.83       -4.79      6.99 o 
   1   7   6        0.56        5.85      7.42 o 
   2   7   6      238.02      216.92     12.79 o 
   3   7   6        3.39       12.67     14.70 o 
   4   7   6        7.41       20.07     11.14 o 
   5   7   6        0.16        4.08     11.10 o 
  -8   8   6       82.05       55.81     10.89 o 
  -7   8   6      195.73      208.19     10.46 o 
  -6   8   6      109.76      120.36      9.31 o 
  -5   8   6      194.47      208.49      8.89 o 
  -4   8   6      250.82      250.90      8.85 o 
  -3   8   6      191.40      195.24      6.85 o 
  -2   8   6      199.02      206.29      8.94 o 
  -1   8   6      205.25      216.28      8.83 o 
   0   8   6      218.72      223.17     11.79 o 
   1   8   6       27.78       46.33      9.47 o 
   2   8   6       49.37       45.24     10.08 o 
   3   8   6       15.50        3.98     13.08 o 
   4   8   6      233.40      215.42     14.39 o 
   5   8   6        0.67      -11.05     10.42 o 
  -8   9   6       33.90       20.47      9.46 o 
  -7   9   6       25.06       36.57      9.67 o 
  -6   9   6      100.29       92.92      8.74 o 
  -5   9   6      202.30      190.78      8.85 o 
  -4   9   6       54.37       58.95      6.77 o 
  -3   9   6       31.01       35.42      5.09 o 
  -2   9   6        3.98        6.27      5.74 o 
  -1   9   6       58.95       68.97      7.73 o 
   0   9   6        0.37        2.35     14.51 o 
   1   9   6        0.02        0.38     10.93 o 
   2   9   6       73.82      122.19     12.84 o 
   3   9   6       55.50       67.63     11.76 o 
   4   9   6       54.93       75.77     17.17 o 
   5   9   6       12.23        4.05     13.11 o 
  -8  10   6        0.40       -6.81      8.77 o 
  -7  10   6       44.55       19.40      9.33 o 
  -6  10   6       51.30       47.01      9.65 o 
  -5  10   6      195.82      195.47      9.32 o 
  -4  10   6      290.99      263.60      9.08 o 
  -3  10   6        2.84       -0.89      5.06 o 
  -2  10   6      113.50      132.14      9.28 o 
  -1  10   6      105.59      136.53      9.22 o 
   0  10   6       57.58       55.83     13.17 o 
   1  10   6      604.29      577.40     17.98 o 
   2  10   6      232.31      206.00     13.31 o 
   3  10   6       77.11       92.20     13.02 o 
   4  10   6       87.29       75.98     13.33 o 
   5  10   6       17.85       -3.35     11.54 o 
  -8  11   6        3.88        1.77      9.31 o 
  -7  11   6        6.91        1.30      9.01 o 
  -6  11   6       49.37       35.74      9.14 o 
  -5  11   6        1.80       -4.25      7.27 o 
  -4  11   6      292.23      280.76     11.64 o 
  -3  11   6        0.21       -6.36      4.24 o 
  -2  11   6        3.30        5.07      6.06 o 
  -1  11   6       92.23       73.73      7.87 o 
   0  11   6       17.37        1.97      7.96 o 
   1  11   6        7.42       21.30     11.24 o 
   2  11   6        0.14       -7.91      8.42 o 
   3  11   6       51.24       72.72     12.35 o 
   4  11   6       36.44       34.51     12.18 o 
   5  11   6        6.93        0.20     11.63 o 
  -8  12   6        0.29      -13.71      9.14 o 
  -7  12   6       15.23       -0.23      9.35 o 
  -6  12   6        2.31      -10.65      7.81 o 
  -5  12   6        0.06       -9.88      6.59 o 
  -4  12   6       76.69       80.92      7.96 o 
  -3  12   6      191.76      189.70      8.43 o 
  -2  12   6      121.99      142.35     11.14 o 
  -1  12   6       54.48       62.26     11.22 o 
   0  12   6        4.01       -2.30      7.49 o 
   1  12   6        2.89       -1.52     11.09 o 
   2  12   6        7.03      -14.49     13.15 o 
   3  12   6        0.06       -1.94      9.49 o 
   4  12   6        2.77       -9.58     10.31 o 
   5  12   6        0.04       -8.51     11.57 o 
  -7  13   6       19.31      -11.69      8.61 o 
  -6  13   6      136.86      118.68     21.11 o 
  -5  13   6        5.69       -8.80      7.06 o 
  -4  13   6        1.56        2.73      5.86 o 
  -3  13   6        1.17        2.37      5.34 o 
  -2  13   6       78.32       91.18      8.91 o 
  -1  13   6       51.76       81.64      8.30 o 
   0  13   6        7.78        8.19      6.49 o 
   1  13   6        1.40       -9.30      7.75 o 
   2  13   6        0.31      -11.90      7.93 o 
   3  13   6       33.86       25.29     11.30 o 
   4  13   6        5.03       -8.65     11.18 o 
   5  13   6        1.87      -16.39     11.75 o 
  -7  14   6       14.32       26.21     12.21 o 
  -6  14   6        2.42       -2.29      8.22 o 
  -5  14   6        0.21      -10.41      6.94 o 
  -4  14   6        8.94        4.14      6.03 o 
  -3  14   6        4.74        5.62      6.35 o 
  -2  14   6      383.67      362.04     20.82 o 
  -1  14   6      637.87      625.21     14.39 o 
   0  14   6      149.04      185.37     10.85 o 
   1  14   6        8.87       -8.88      8.63 o 
   2  14   6        7.67       -4.77      9.53 o 
   3  14   6       34.90       32.37     11.93 o 
   4  14   6       14.52       -9.80     11.37 o 
   5  14   6       20.13        5.48     12.96 o 
  -7  15   6        3.68        4.25      9.80 o 
  -6  15   6       34.66       31.98     11.70 o 
  -5  15   6       36.65       14.74      8.37 o 
  -4  15   6       39.35       34.81      7.03 o 
  -3  15   6       84.28       80.60      7.78 o 
  -2  15   6       67.43       66.80      8.65 o 
  -1  15   6       43.87       55.36      8.04 o 
   0  15   6        0.04       -9.26      6.17 o 
   1  15   6        6.19       -6.13      8.50 o 
   2  15   6        3.43        2.97     19.92 o 
   3  15   6      135.60      155.30     23.84 o 
   4  15   6       11.03        7.35     12.09 o 
  -7  16   6        4.93       -0.78      9.71 o 
  -6  16   6       85.62       73.13     13.03 o 
  -5  16   6       80.01       73.89     15.49 o 
  -4  16   6       80.71       91.76     15.27 o 
  -3  16   6        0.26       -3.33      5.70 o 
  -2  16   6      228.46      227.46     10.58 o 
  -1  16   6        3.39        2.64      8.15 o 
   0  16   6       28.72       31.63      7.95 o 
   1  16   6       34.73       19.15     19.14 o 
   2  16   6      174.09      185.32     14.82 o 
   3  16   6       16.88       45.46     17.05 o 
   4  16   6        1.30        2.16     11.76 o 
  -7  17   6       51.74       50.75     11.96 o 
  -6  17   6        0.63       -8.24      8.85 o 
  -5  17   6        1.32       -4.87      8.21 o 
  -4  17   6       51.67       35.14      7.18 o 
  -3  17   6      271.46      287.95     10.25 o 
  -2  17   6       37.24       41.30     10.71 o 
  -1  17   6        7.50       -5.78      7.73 o 
   0  17   6      195.70      210.63     13.25 o 
   1  17   6      277.55      264.28     32.69 o 
   2  17   6       19.90        4.18     10.90 o 
   3  17   6       51.32       76.08     20.03 o 
   4  17   6        3.81      -17.06     11.37 o 
  -7  18   6      108.81      121.90     13.88 o 
  -6  18   6        0.07       -1.16      9.17 o 
  -5  18   6        3.65        4.86      8.44 o 
  -4  18   6       10.78       13.73      6.97 o 
  -3  18   6      302.72      285.91     13.96 o 
  -2  18   6        2.32       13.92     10.34 o 
  -1  18   6        0.04      -11.96      7.97 o 
   0  18   6      147.29      174.98     11.60 o 
   1  18   6       57.50       61.02     11.96 o 
   2  18   6      119.06      133.98     15.57 o 
   3  18   6        6.26        8.69     12.39 o 
   4  18   6       11.13        7.55     12.89 o 
  -6  19   6        0.98       13.24     11.80 o 
  -5  19   6       30.94       17.19      8.88 o 
  -4  19   6        7.34        7.47      6.95 o 
  -3  19   6       36.12       57.54      7.94 o 
  -2  19   6       11.59        9.70      7.53 o 
  -1  19   6        0.62       -1.73     11.09 o 
   0  19   6       71.51       93.17     15.96 o 
   1  19   6        3.49        0.86     13.17 o 
   2  19   6        0.09       -3.26     10.66 o 
   3  19   6        5.58        4.45     11.98 o 
   4  19   6       18.23       16.10     17.72 o 
  -6  20   6       37.97       44.45     10.92 o 
  -5  20   6        8.63        9.21      8.78 o 
  -4  20   6       17.83       11.73      7.20 o 
  -3  20   6       31.53       50.78      7.80 o 
  -2  20   6       38.61       34.81      7.34 o 
  -1  20   6        0.24       -9.96      8.99 o 
   0  20   6      101.10      129.89     11.48 o 
   1  20   6       15.53        1.70     10.85 o 
   2  20   6       24.80       22.35     12.37 o 
   3  20   6       66.72       74.90     24.95 o 
  -6  21   6       24.58       17.26     16.01 o 
  -5  21   6       39.54       38.43      9.96 o 
  -4  21   6      103.20      112.00     11.23 o 
  -3  21   6       71.06       91.78      8.90 o 
  -2  21   6       10.35        6.63      6.71 o 
  -1  21   6       33.08       36.57     11.38 o 
   0  21   6        5.78        7.99      8.38 o 
   1  21   6       71.00       73.06     13.12 o 
   2  21   6       20.81      -10.41     11.40 o 
   3  21   6        5.47      -18.46     12.31 o 
  -6  22   6       10.02       14.25     10.50 o 
  -5  22   6       24.19       27.85      9.46 o 
  -4  22   6      256.89      228.00     13.82 o 
  -3  22   6      207.40      203.54     11.43 o 
  -2  22   6       60.68       54.31      8.23 o 
  -1  22   6       27.26        8.47     10.64 o 
   0  22   6       37.71       31.01     12.05 o 
   1  22   6       26.89       20.28     11.54 o 
   2  22   6        0.56       11.52     11.90 o 
   3  22   6        2.83       -5.39     12.90 o 
  -5  23   6      112.35      116.97     11.99 o 
  -4  23   6        6.14       -3.12      7.27 o 
  -3  23   6       27.74       34.80      9.88 o 
  -2  23   6        9.38        2.04      7.06 o 
  -1  23   6       87.73       85.45     14.11 o 
   0  23   6       71.62       60.18     10.66 o 
   1  23   6       16.22       -1.37     14.82 o 
   2  23   6        7.64        4.82     14.76 o 
   3  23   6       47.14       26.47     15.23 o 
  -5  24   6       18.42       19.59      8.97 o 
  -4  24   6        2.26       -1.12      8.80 o 
  -3  24   6       25.63       19.55      7.93 o 
  -2  24   6       36.94       44.33      8.27 o 
  -1  24   6       98.43      105.76     17.97 o 
   0  24   6       29.37       16.91     13.31 o 
   1  24   6        0.41      -14.83     19.73 o 
   2  24   6        3.09       -7.62     12.54 o 
  -5  25   6       16.05       16.50      9.20 o 
  -4  25   6      100.56      110.63     17.46 o 
  -3  25   6       62.78       59.54      9.35 o 
  -2  25   6        2.32        4.99      7.72 o 
  -1  25   6       19.07       16.13     20.80 o 
   0  25   6        1.94      -16.61     11.07 o 
   1  25   6        9.87        8.36     14.85 o 
   2  25   6        1.64      -17.28     12.62 o 
  -4  26   6       19.42       -2.61      8.64 o 
  -3  26   6       19.90        6.31     10.99 o 
  -2  26   6       91.93      125.91     13.14 o 
  -1  26   6       63.91       79.75     14.72 o 
   0  26   6        0.72      -16.84     11.56 o 
   1  26   6        0.70      -10.67     12.37 o 
  -4  27   6       18.52        3.25     10.86 o 
  -3  27   6        0.04       -1.68     10.18 o 
  -2  27   6      160.34      170.54     14.57 o 
  -1  27   6       16.15       18.58     13.32 o 
   0  27   6       44.00       -1.59     12.87 o 
   1  27   6        1.73       -9.23     12.87 o 
  -3  28   6       49.45       66.56     12.29 o 
  -2  28   6       79.91       99.14     13.30 o 
  -1  28   6       14.29       11.80     13.22 o 
   0  28   6        0.67      -18.52     12.35 o 
  -8   1   7        6.06      -12.33      8.22 o 
  -7   1   7       14.26       -9.76      8.55 o 
  -6   1   7       60.46       60.48      8.30 o 
  -5   1   7       18.61       -1.16      5.90 o 
  -4   1   7      178.79      170.81      8.81 o 
  -3   1   7       55.79       96.62     10.96 o 
  -2   1   7      603.52      640.63     16.46 o 
  -1   1   7      832.20      789.18     19.68 o 
   0   1   7       10.00        2.41      9.14 o 
   1   1   7       11.16       13.44      9.45 o 
   2   1   7       85.40       92.71     12.38 o 
   3   1   7        2.42       -9.64      9.21 o 
   4   1   7       16.32        3.11     11.40 o 
  -8   2   7        0.53      -11.76      7.84 o 
  -7   2   7        0.01      -10.03      6.69 o 
  -6   2   7        0.04       -9.97      6.65 o 
  -5   2   7        7.17       -0.06      6.09 o 
  -4   2   7       17.92       25.45      6.33 o 
  -3   2   7      868.00      886.21     22.34 o 
  -2   2   7     1143.06     1142.40     16.42 o 
  -1   2   7       21.83       35.84      9.72 o 
   0   2   7       50.66       41.53     10.14 o 
   1   2   7      336.49      322.99     14.85 o 
   2   2   7       71.22       80.04     16.77 o 
   3   2   7        5.54       13.97     12.94 o 
   4   2   7       20.80        8.18     11.76 o 
  -8   3   7        7.70      -12.49      8.33 o 
  -7   3   7        5.85      -10.71      7.14 o 
  -6   3   7       15.10        2.07      6.54 o 
  -5   3   7      117.30      133.78      9.18 o 
  -4   3   7      213.04      205.62      9.16 o 
  -3   3   7      489.87      484.47     17.16 o 
  -2   3   7       51.84       75.99      8.36 o 
  -1   3   7       62.69      101.15     11.59 o 
   0   3   7        8.97       -3.28      9.14 o 
   1   3   7      174.58      180.83     12.38 o 
   2   3   7       10.47       18.97      9.73 o 
   3   3   7        2.57       -8.16      9.70 o 
   4   3   7        0.26      -12.93     10.82 o 
  -8   4   7        4.94      -12.92      8.62 o 
  -7   4   7        1.14       -9.01      7.84 o 
  -6   4   7      147.82      132.91      9.93 o 
  -5   4   7       94.08       93.83      8.51 o 
  -4   4   7      142.08      155.99      8.78 o 
  -3   4   7        9.88       20.30     14.80 o 
  -2   4   7        1.48      -11.92      8.13 o 
  -1   4   7      389.97      359.12     40.45 o 
   0   4   7       22.58       46.08      9.77 o 
   1   4   7       20.00       17.56      9.55 o 
   2   4   7        0.34       -8.15      8.73 o 
   3   4   7        0.05       -0.55     10.28 o 
   4   4   7        6.67       -5.69     11.66 o 
  -7   5   7        5.23      -10.50      7.00 o 
  -6   5   7        0.12       -7.73      6.35 o 
  -5   5   7      203.16      197.39      9.52 o 
  -4   5   7      178.48      196.38      8.78 o 
  -3   5   7      408.80      391.48     15.86 o 
  -2   5   7      191.82      184.90     12.14 o 
  -1   5   7       10.50       -1.21      8.47 o 
   0   5   7      710.11      750.10     20.17 o 
   1   5   7        0.31       -0.09      8.91 o 
   2   5   7        9.73        6.38      9.59 o 
   3   5   7        0.37        3.50     11.34 o 
   4   5   7        0.06       -3.30     11.67 o 
  -7   6   7        5.64       -7.64      7.23 o 
  -6   6   7       89.53       85.95      9.02 o 
  -5   6   7      146.44      161.82      9.52 o 
  -4   6   7       61.81       85.61      7.83 o 
  -3   6   7       77.61       69.34     10.69 o 
  -2   6   7        4.30        0.25     18.77 o 
  -1   6   7       28.18       14.97      9.38 o 
   0   6   7       60.73       89.61     11.45 o 
   1   6   7        1.25       10.72      9.10 o 
   2   6   7       47.56       41.76     13.40 o 
   3   6   7       49.65       73.47     13.62 o 
   4   6   7       76.21       44.08     20.51 o 
  -7   7   7        2.87      -10.54      7.98 o 
  -6   7   7       24.64       12.36      6.99 o 
  -5   7   7        0.68       12.42      6.39 o 
  -4   7   7      190.16      218.20      9.12 o 
  -3   7   7       44.08       40.50     12.64 o 
  -2   7   7        1.86       -9.02      7.88 o 
  -1   7   7      182.15      168.72     18.05 o 
   0   7   7      354.24      351.09     15.13 o 
   1   7   7       71.69       87.47     12.26 o 
   2   7   7      103.34      123.40     14.21 o 
   3   7   7      422.22      403.69     18.26 o 
   4   7   7        6.42       -3.32     11.37 o 
  -7   8   7        0.03      -13.05      8.70 o 
  -6   8   7        6.73       13.85      7.12 o 
  -5   8   7       71.13       60.97      7.63 o 
  -4   8   7       90.59       98.25      8.15 o 
  -3   8   7       19.00       -0.48      9.06 o 
  -2   8   7       71.24       99.33     11.17 o 
  -1   8   7       46.00       48.40      9.57 o 
   0   8   7       18.99        8.60     20.40 o 
   1   8   7      181.79      203.91     13.31 o 
   2   8   7       10.09       19.53     10.75 o 
   3   8   7      118.41      169.66     22.12 o 
   4   8   7      102.56       84.05     14.82 o 
  -7   9   7       25.91       24.83     10.13 o 
  -6   9   7        3.25        4.89      8.53 o 
  -5   9   7      143.84      154.38      9.70 o 
  -4   9   7        2.09       -0.62      5.76 o 
  -3   9   7      117.20      121.40      8.26 o 
  -2   9   7       10.46        3.34      8.35 o 
  -1   9   7      151.02      164.65     12.03 o 
   0   9   7       60.99       44.96     14.53 o 
   1   9   7       10.72       16.75      9.96 o 
   2   9   7        0.20        7.30     10.09 o 
   3   9   7       62.87       73.81     13.76 o 
   4   9   7       10.28       -1.85     12.03 o 
  -7  10   7       89.25       72.75     11.57 o 
  -6  10   7       27.43       25.32      9.03 o 
  -5  10   7       39.44       39.60      9.16 o 
  -4  10   7        2.25      -10.79      7.20 o 
  -3  10   7       30.02       18.99      5.53 o 
  -2  10   7      132.29      143.91     12.94 o 
  -1  10   7       15.85       18.21      8.97 o 
   0  10   7        0.38        1.41      8.58 o 
   1  10   7      212.40      228.16     16.98 o 
   2  10   7       28.75       40.78     11.66 o 
   3  10   7        3.04        7.99     17.87 o 
   4  10   7       60.41       54.34     14.41 o 
  -7  11   7       32.91       13.92     12.10 o 
  -6  11   7      138.85      133.86     12.33 o 
  -5  11   7        2.52        9.35      7.86 o 
  -4  11   7       48.07       40.33      8.81 o 
  -3  11   7       92.60      117.38      8.59 o 
  -2  11   7       33.77       32.50     12.54 o 
  -1  11   7      240.91      209.87     12.73 o 
   0  11   7       13.53       15.27      8.94 o 
   1  11   7        0.37        9.89     16.40 o 
   2  11   7        0.15        4.01     10.32 o 
   3  11   7       41.62       28.20     12.88 o 
   4  11   7        5.63       -5.04     14.83 o 
  -7  12   7       91.83       92.51     20.45 o 
  -6  12   7       34.76       27.23      9.63 o 
  -5  12   7        1.21        5.76      8.23 o 
  -4  12   7      107.77      114.73     10.72 o 
  -3  12   7        4.02       -3.15      5.81 o 
  -2  12   7       73.48       79.90     11.28 o 
  -1  12   7       25.93       -3.75     12.88 o 
   0  12   7       87.82       89.53     12.07 o 
   1  12   7        0.61      -13.31     11.58 o 
   2  12   7        0.55      -12.90     10.26 o 
   3  12   7       21.21       12.82     15.58 o 
   4  12   7        5.97        4.53     12.67 o 
  -7  13   7       27.29       12.95     10.85 o 
  -6  13   7       58.67       55.40     10.73 o 
  -5  13   7       69.15       79.98     14.29 o 
  -4  13   7       11.70        6.17      7.67 o 
  -3  13   7        0.18       -8.28      5.52 o 
  -2  13   7        0.34       -3.33     10.40 o 
  -1  13   7      414.64      379.01     22.94 o 
   0  13   7       45.78       41.67     10.86 o 
   1  13   7        0.10      -12.62      8.86 o 
   2  13   7       25.36       17.99     11.72 o 
   3  13   7        0.04      -10.28     17.89 o 
   4  13   7        1.58       -6.69     12.41 o 
  -7  14   7       78.04       52.18     12.08 o 
  -6  14   7       10.68       12.12      9.56 o 
  -5  14   7        1.07       -5.34      7.89 o 
  -4  14   7       77.84       88.94     18.67 o 
  -3  14   7      116.68      102.68     10.05 o 
  -2  14   7       29.07       15.08      9.27 o 
  -1  14   7       42.41       42.48     16.10 o 
   0  14   7       18.88       21.44     12.31 o 
   1  14   7       40.90       31.76     11.89 o 
   2  14   7       39.32       40.20     12.72 o 
   3  14   7       39.07       28.39     13.19 o 
  -6  15   7        6.77        1.38      9.39 o 
  -5  15   7       20.93       16.15      9.19 o 
  -4  15   7       18.30       29.66     12.55 o 
  -3  15   7       40.40       37.86      7.41 o 
  -2  15   7      112.17      137.57     13.33 o 
  -1  15   7        5.82       -9.79     13.46 o 
   0  15   7       28.76       29.33     26.67 o 
   1  15   7       26.53       16.64     24.22 o 
   2  15   7       57.85       94.65     15.28 o 
   3  15   7       13.87       -6.49     12.92 o 
  -6  16   7       13.32       -2.14      9.66 o 
  -5  16   7        6.55       -0.81      8.63 o 
  -4  16   7       30.24       23.76     10.61 o 
  -3  16   7        3.36        3.59     10.16 o 
  -2  16   7       14.95        6.45      8.82 o 
  -1  16   7       16.76       18.85     15.10 o 
   0  16   7       17.48       16.11     17.74 o 
   1  16   7       44.49       56.03     12.46 o 
   2  16   7       88.57       85.60     20.03 o 
   3  16   7       85.42       76.37     15.83 o 
  -6  17   7        0.16       -7.12      9.70 o 
  -5  17   7       49.61       49.75     12.73 o 
  -4  17   7       55.59       65.34     10.16 o 
  -3  17   7       70.09       73.62      9.96 o 
  -2  17   7        7.62       -1.68      9.11 o 
  -1  17   7       11.20       11.39     14.53 o 
   0  17   7        5.49       -1.91      9.99 o 
   1  17   7       63.93       89.78     22.12 o 
   2  17   7       77.53       80.82     26.86 o 
   3  17   7        2.97       -2.30     13.07 o 
  -6  18   7       98.27      108.32     16.33 o 
  -5  18   7        0.13      -12.00      8.00 o 
  -4  18   7       25.87       31.79      7.92 o 
  -3  18   7        5.52       21.90      8.19 o 
  -2  18   7       20.37       18.65     10.56 o 
  -1  18   7        8.65        5.47     15.71 o 
   0  18   7       58.47       55.74     12.68 o 
   1  18   7       28.67       32.39     12.49 o 
   2  18   7      113.32      103.64     21.47 o 
   3  18   7        1.19       -0.83     13.34 o 
  -6  19   7        4.99       18.92     10.40 o 
  -5  19   7       49.15       20.18     11.89 o 
  -4  19   7      157.33      169.50     11.39 o 
  -3  19   7      318.21      285.71     11.14 o 
  -2  19   7        0.05       -5.48     10.26 o 
  -1  19   7       22.28       16.94     16.63 o 
   0  19   7       35.78       36.40     18.16 o 
   1  19   7      119.12      133.87     25.16 o 
   2  19   7       19.07       31.66     16.36 o 
  -5  20   7        0.32       -7.43     13.77 o 
  -4  20   7       45.86       43.62      8.90 o 
  -3  20   7       35.26       34.81      8.37 o 
  -2  20   7      230.93      225.76     15.19 o 
  -1  20   7        0.54        2.64     14.95 o 
   0  20   7       18.94       14.38     16.67 o 
   1  20   7       37.88        8.28     13.57 o 
   2  20   7       50.53       49.11     20.91 o 
  -5  21   7        0.01        2.13      9.79 o 
  -4  21   7       50.13       69.57     11.41 o 
  -3  21   7        5.33        5.57      7.62 o 
  -2  21   7       48.87       65.21     10.47 o 
  -1  21   7       49.36       47.38     12.93 o 
   0  21   7        0.26       -4.47     16.25 o 
   1  21   7       17.12      -12.42     11.85 o 
   2  21   7        7.44        0.46     13.76 o 
  -5  22   7        2.87       13.57     11.72 o 
  -4  22   7        0.62        5.83      8.22 o 
  -3  22   7       29.04       31.96      8.47 o 
  -2  22   7        2.07      -12.26      8.97 o 
  -1  22   7      290.23      248.51     16.37 o 
   0  22   7        6.83       -3.86     17.21 o 
   1  22   7       26.92       22.69     13.82 o 
  -4  23   7        5.68        5.05      8.55 o 
  -3  23   7       66.35       84.12     10.16 o 
  -2  23   7       80.07       47.65     12.63 o 
  -1  23   7       23.36       18.99     12.46 o 
   0  23   7        2.31      -10.59     17.51 o 
   1  23   7        0.29      -22.78     17.53 o 
  -3  24   7        4.42        1.85      8.44 o 
  -2  24   7       75.81       74.31     11.78 o 
  -1  24   7        7.41      -14.34     11.84 o 
   0  24   7        6.11        7.07     18.73 o 
  -3  25   7        0.60      -10.49      8.23 o 
  -2  25   7        0.51       -2.43      9.57 o 
  -1  25   7       16.64       -4.48     12.78 o 
   0  25   7       36.84       37.81     22.06 o 
  -7   0   8       79.88       49.45     13.35 o 
  -6   0   8       85.05       92.08     13.48 o 
  -5   0   8        4.01      -19.07     12.71 o 
  -4   0   8       11.17       -0.06      8.83 o 
  -1   0   8      114.23       86.68     16.59 o 
   0   0   8        4.57       -9.60     12.16 o 
   1   0   8       10.68       -3.33     13.04 o 
   2   0   8      102.74      102.77     20.11 o 
   3   0   8        0.23      -21.41     15.71 o 
  -7   1   8       17.92       -4.06      8.13 o 
  -6   1   8      103.08      100.60      9.82 o 
  -5   1   8       53.49       34.61      7.66 o 
  -4   1   8        2.32       -8.90      5.93 o 
  -3   1   8      390.12      322.08     22.18 o 
  -1   1   8        0.05      -12.47      8.32 o 
   0   1   8       40.09       36.17     10.54 o 
   1   1   8        1.36       -5.47      9.65 o 
   2   1   8       14.26      -12.21      9.99 o 
   3   1   8        1.24      -12.86     11.10 o 
  -7   2   8        3.11      -11.28      7.87 o 
  -6   2   8        9.81        1.36      7.32 o 
  -5   2   8      126.71      135.37      9.99 o 
  -4   2   8      105.94      118.09      9.29 o 
  -3   2   8        0.14       17.78     13.73 o 
  -1   2   8        0.09       -9.30      8.34 o 
   0   2   8        0.04       -5.85      8.77 o 
   1   2   8        3.84       -8.08      9.29 o 
   2   2   8        0.13       -9.91     10.27 o 
   3   2   8        0.61       -5.61     11.46 o 
  -7   3   8       11.22      -12.99     13.55 o 
  -6   3   8       30.57        4.31      7.63 o 
  -5   3   8       75.40       71.76     11.14 o 
  -4   3   8       37.16       15.92      6.75 o 
  -3   3   8      345.29      304.26     22.25 o 
  -1   3   8        1.16      -12.37      8.25 o 
   0   3   8      125.48      134.32     13.64 o 
   1   3   8       18.19       19.75     13.06 o 
   2   3   8        6.61       -2.33     10.56 o 
   3   3   8        0.00      -14.08     11.37 o 
  -7   4   8        2.63      -11.95      7.97 o 
  -6   4   8        0.98      -10.52      7.01 o 
  -5   4   8       66.13       66.62      8.49 o 
  -4   4   8       16.28        3.33      6.53 o 
  -3   4   8       17.24       42.29     15.71 o 
  -2   4   8       47.30       58.34     15.22 o 
  -1   4   8        0.01       -0.96      8.72 o 
   0   4   8        1.98        5.00      9.17 o 
   1   4   8       63.63       72.25     12.78 o 
   2   4   8        2.09        0.06     10.59 o 
   3   4   8        5.04        2.99     12.02 o 
  -7   5   8        4.19        0.85      8.39 o 
  -6   5   8        3.07      -10.69      7.13 o 
  -5   5   8        3.03        1.73      6.90 o 
  -4   5   8      131.16      144.98      9.82 o 
  -3   5   8        3.24      -17.84     11.89 o 
  -2   5   8        4.53       18.47     12.62 o 
  -1   5   8        1.88        3.11      8.81 o 
   0   5   8        0.98       -4.95     11.39 o 
   1   5   8        5.37       -2.13      9.89 o 
   2   5   8        8.06        9.94     11.55 o 
   3   5   8       23.67       21.60     12.74 o 
  -7   6   8       44.78       33.11      9.45 o 
  -6   6   8       22.77       22.26      8.19 o 
  -5   6   8        0.64       -4.42      6.62 o 
  -4   6   8        5.26       23.10      6.82 o 
  -3   6   8       31.14        1.41     14.45 o 
  -2   6   8       10.28       20.61     14.49 o 
  -1   6   8       27.97       59.53     15.83 o 
   0   6   8       33.67       50.40     11.36 o 
   1   6   8        3.96       -3.77      9.87 o 
   2   6   8       97.07       80.61     14.39 o 
   3   6   8       95.44      108.09     16.19 o 
  -6   7   8        2.83        6.30      7.55 o 
  -5   7   8        2.18        0.27      6.54 o 
  -4   7   8       80.55       79.73      9.99 o 
  -3   7   8       42.35        7.38     14.49 o 
  -2   7   8       19.58       22.37     14.45 o 
  -1   7   8       48.84       76.73     18.20 o 
   0   7   8        0.88        1.73      9.87 o 
   1   7   8        4.13       -4.39     13.59 o 
   2   7   8        0.11       -0.64     10.98 o 
   3   7   8       38.96       62.18     15.06 o 
  -6   8   8       14.16       10.27      9.36 o 
  -5   8   8        2.13        1.07      8.37 o 
  -4   8   8       78.39       80.72      9.04 o 
  -3   8   8        9.05      -19.23     13.61 o 
  -1   8   8       12.49       -3.40     14.45 o 
   0   8   8       29.80       59.94     11.92 o 
   1   8   8        0.30       -0.26     10.46 o 
   2   8   8        0.34       -0.97     11.22 o 
   3   8   8       25.86       42.56     28.83 o 
  -6   9   8        9.80       -7.92      8.95 o 
  -5   9   8      149.41      113.08     11.89 o 
  -4   9   8        2.16      -10.58      7.66 o 
  -3   9   8        0.62      -18.81     12.54 o 
  -2   9   8        0.32       -0.61     12.31 o 
  -1   9   8        8.52        0.61     15.33 o 
   0   9   8      164.52      179.73     15.88 o 
   1   9   8       52.63       67.03     13.69 o 
   2   9   8        5.25       -9.70     11.42 o 
   3   9   8       55.63       65.84     15.50 o 
  -6  10   8        5.50      -14.40      9.60 o 
  -5  10   8       16.77       10.77      8.67 o 
  -4  10   8        0.61      -11.11      7.58 o 
  -3  10   8        8.98       -3.40     14.11 o 
  -2  10   8       13.77       30.13     14.68 o 
   0  10   8       20.63       22.99     10.99 o 
   1  10   8       29.14       19.94     11.66 o 
   2  10   8       20.66       12.26     12.75 o 
   3  10   8        5.02       10.59     18.83 o 
  -6  11   8        9.99       -9.67      9.06 o 
  -5  11   8       21.68        6.98     11.33 o 
  -4  11   8       19.37       15.50      8.88 o 
  -3  11   8        0.02      -19.50     13.00 o 
  -2  11   8       10.81       14.87     14.68 o 
  -1  11   8       39.19       50.20     17.63 o 
   0  11   8        8.75       19.68     10.99 o 
   1  11   8        5.87       14.41     19.67 o 
   2  11   8       35.75       29.18     13.78 o 
  -6  12   8        8.04      -13.99      9.33 o 
  -5  12   8      103.41       89.91     11.98 o 
  -4  12   8      147.28      150.88     12.64 o 
  -3  12   8       26.81       21.20     11.53 o 
  -2  12   8       21.05       32.92     16.56 o 
  -1  12   8        8.80       21.68     16.10 o 
   0  12   8       85.61       88.43     17.66 o 
   1  12   8        1.82       -0.81     11.57 o 
   2  12   8       38.46       42.97     14.15 o 
  -6  13   8       42.68       27.09     11.14 o 
  -5  13   8       31.82       25.90     10.20 o 
  -4  13   8        1.00       -4.87      8.31 o 
  -3  13   8       31.99       29.17     14.38 o 
  -2  13   8       16.05      -17.55     14.57 o 
  -1  13   8      102.42      154.04     22.40 o 
   0  13   8        0.94        5.12     14.41 o 
   1  13   8        3.03       -2.94     11.54 o 
   2  13   8        0.50       -2.92     15.62 o 
  -5  14   8        5.63      -13.37      8.91 o 
  -4  14   8       24.38       15.67      9.34 o 
  -3  14   8        3.43      -13.34      8.89 o 
  -2  14   8        0.07      -18.96     14.18 o 
  -1  14   8       74.07       69.66     19.96 o 
   0  14   8       23.31        6.19     18.77 o 
   1  14   8        2.74       -6.23     11.81 o 
   2  14   8       11.14       16.21     20.80 o 
  -5  15   8       23.49       15.47     11.37 o 
  -4  15   8       17.44       16.24     10.98 o 
  -3  15   8        8.67        5.74      8.58 o 
  -2  15   8        1.96      -20.11     15.18 o 
  -1  15   8        1.37       -5.93     15.87 o 
   0  15   8        1.71       10.59     17.89 o 
   1  15   8        0.34      -19.69     27.09 o 
   2  15   8       72.49       61.49     25.58 o 
  -5  16   8       31.25       31.35     12.51 o 
  -4  16   8       15.32       21.37      9.35 o 
  -3  16   8       10.64        4.98      8.54 o 
  -2  16   8      184.01      156.53     23.05 o 
  -1  16   8       12.23      -16.29     16.17 o 
   0  16   8       13.60       48.25     20.03 o 
   1  16   8       59.89       85.95     21.18 o 
  -5  17   8        9.04       12.50      9.70 o 
  -4  17   8       18.73        6.95      9.36 o 
  -3  17   8      183.42      194.88     13.82 o 
  -2  17   8       26.38       18.77     16.98 o 
  -1  17   8        0.78      -21.97     14.64 o 
   0  17   8       24.26       22.10     19.46 o 
   1  17   8        0.19       -6.00     15.79 o 
  -4  18   8        0.00        1.44      9.51 o 
  -3  18   8       37.27       44.17     10.29 o 
  -2  18   8       21.14       11.16     17.66 o 
  -1  18   8       24.70       -5.77     17.74 o 
   0  18   8       17.92        1.34     18.31 o 
   1  18   8       22.12        4.75     13.59 o 
  -4  19   8        1.39        2.16      9.68 o 
  -3  19   8        7.82       17.08      9.50 o 
  -2  19   8        0.16      -16.40     16.56 o 
  -1  19   8        0.11      -25.52     17.01 o 
   0  19   8        3.70      -20.23     18.24 o 
  -3  20   8       67.81       88.65     17.69 o 
  -2  20   8       11.50      -24.83     16.56 o 
  -1  20   8        6.87       -4.55     18.66 o 
   0  20   8       28.45       38.77     21.95 o 
  -3  21   8       10.20        8.35      9.88 o 
  -2  21   8       93.87      105.29     23.55 o 
  -1  21   8       11.79       -3.40     19.61 o 
  -5   1   9        1.27      -10.73      7.21 o 
  -4   1   9      102.20      126.62     13.78 o 
   0   1   9        3.99        3.43     19.00 o 
   1   1   9        4.20       -2.55     11.37 o 
  -5   2   9        0.43       -6.79      7.30 o 
  -4   2   9      128.07      130.03     14.17 o 
  -1   2   9        4.51       16.25     16.29 o 
   0   2   9       35.70       25.24     12.14 o 
   1   2   9        0.70        4.26     11.30 o 
  -5   3   9        0.66      -10.31      6.87 o 
  -4   3   9        1.48       13.00      9.99 o 
  -1   3   9       20.73       13.42     16.40 o 
   0   3   9       12.94        9.65     14.85 o 
   1   3   9       97.46      109.51     17.61 o 
  -5   4   9        5.59       -6.41      7.29 o 
  -4   4   9      119.39       89.66     12.62 o 
  -1   4   9        0.48      -21.68     14.45 o 
   0   4   9        7.96        2.26     10.95 o 
   1   4   9       10.48       12.74     12.23 o 
  -5   5   9       14.04       -4.35      7.37 o 
  -4   5   9        1.23        0.84      9.18 o 
  -1   5   9        0.10      -15.71     15.83 o 
   0   5   9       32.36       15.86     11.72 o 
   1   5   9        6.18        1.07     11.88 o 
  -5   6   9        3.48       -4.41      7.46 o 
  -4   6   9        9.05        5.48      9.61 o 
  -1   6   9        1.16      -17.70     16.25 o 
   0   6   9       16.67       -7.93     10.92 o 
   1   6   9        3.35       -0.09     12.06 o 
  -5   7   9        3.28      -12.33      9.08 o 
  -4   7   9       59.48       52.50     15.06 o 
  -1   7   9       13.86       11.28     17.21 o 
   0   7   9        0.03      -11.25     11.19 o 
   1   7   9        8.36        7.93     19.92 o 
  -5   8   9       19.60       15.07     10.03 o 
  -4   8   9        2.89        6.84     14.87 o 
  -1   8   9        1.02       16.86     18.35 o 
   0   8   9        0.38      -15.64     16.90 o 
   1   8   9        7.35       17.60     13.63 o 
  -5   9   9       22.81        2.59      9.83 o 
  -4   9   9       49.33       69.55     18.81 o 
  -1   9   9       75.04      110.42     22.94 o 
   0   9   9        6.32       20.19     18.54 o 
   1   9   9       29.11       33.85     18.45 o 
  -5  10   9        7.97       -1.18      9.58 o 
  -4  10   9       27.26       21.29     11.89 o 
  -1  10   9        5.28       13.04     18.85 o 
   0  10   9       56.71       55.78     21.98 o 
  -4  11   9       12.29       20.62     12.13 o 
  -1  11   9        0.17      -19.19     17.59 o 
   0  11   9        0.01        3.90     18.50 o 
  -4  12   9        0.04       11.98     13.09 o 
  -1  12   9       30.86       30.59     20.72 o 
   0  12   9       15.16       -2.87     19.92 o 
  -4  13   9       87.11      138.10     22.75 o 
  -3  13   9        2.64        7.99     15.29 o 
  -2  13   9        7.25        1.95     17.66 o 
  -1  13   9       10.94       -7.53     19.42 o 
   0  13   9        1.12       -9.63     21.87 o 
  -3  14   9        4.12       10.55     16.29 o 
  -2  14   9        3.71       22.10     19.77 o 
  -2  15   9       68.56      167.16     24.85 o 
                                                 
